# Supplementary material for: Pan-European study of genotypes and phenotypes in the Arabidopsis relative Cardamine hirsuta reveals how adaptation, demography, and development shape diversity patterns
Source: PLoS Biol. 2023 Jul 18;21(7):e3002191. doi: 10.1371/journal.pbio.3002191 (PMC10353826; doi:10.1371/journal.pbio.3002191)
Supplement: S1 Table — (CSV) [file pbio.3002191.s007.csv]

strain	Strain name
country	Collection country
latitude	Collection latitude
longitude	Collection longitude
figure_ref	Whether the strain is included in analyses in Figure 1, Figure 2, from Figure 3 onward, or for SNP QC
read_len	Illumina read length
reads	number of Illumina reads obtained
mapped	number of Illumina reads mapped to the reference genome
rmdup	number of unique Illumina reads mapped to the reference genome
all_coverage	Read coverage when considering reads
mapped_coverage	Read coverage when considering mapped
rmdup_coverage	Read coverage when considering rmdup
	Sequencing of the samples reported here was concluded on 27.03.2018
strain	country	latitude	longitude	figure_ref	read_len	reads	mapped	rmdup	all_coverage	mapped_coverage	rmdup_coverage
Adr-1	United Kingdom	57.46921	-3.21007	Fig.1; Fig.2; Fig.3	151	29502778	29290402	25621479	22.43	22.26	19.48
Agc-1	United Kingdom	57.47459	-3.19908	Fig.1; Fig.2; Fig.3	151	28498198	28179441	24779088	21.66	21.42	18.83
Ahr-1A	Germany	50.54289	7.13234	Fig.1; Fig.2; Fig.3	100	27995886	27801117	27365037	14.09	13.99	13.78
Ala-1	Spain	39.94026	4.14022	Fig.1; Fig.2; Fig.3	151	28977524	26665738	24175587	22.03	20.27	18.38
Ard-1	United Kingdom	55.64064	-6.10926	Fig.1; Fig.2; Fig.3	100	27044404	26806036	22552128	13.61	13.49	11.35
Aro-1	United Kingdom	57.46945	-3.20946	Fig.1; Fig.2; Fig.3	150	35480480	35168141	31261375	26.79	26.55	23.6
Arp-1	United Kingdom	56.70166	-3.72993	Fig.1; Fig.2; Fig.3	151	31978614	31767094	26043772	24.31	24.15	19.8
Aus-1050B	Austria	46.59607	13.89166	Fig.1; Fig.2; Fig.3	100	32089656	31652713	29345643	16.15	15.93	14.77
Aus-1051A	Austria	46.64179	13.87321	Fig.1; Fig.2; Fig.3	151	25964886	25765846	21262998	19.74	19.58	16.16
Aus-1052B	Austria	46.69872	13.65621	Fig.1; Fig.2; Fig.3	151	28358692	27814587	22902782	21.56	21.14	17.41
Aus-1053A	Austria	46.73041	13.65422	Fig.1; Fig.2; Fig.3	151	32001714	28841806	24098303	24.32	21.92	18.32
Aus-1054A	Austria	46.80267	13.57433	Fig.1; Fig.2; Fig.3	100	32524276	31979477	29651066	16.37	16.1	14.93
Aus-1055A	Austria	46.83166	13.5218	Fig.1; Fig.2; Fig.3	100	32698026	32337355	30250794	16.46	16.28	15.23
Aus-1056A	Austria	46.861	13.51408	Fig.1; Fig.2; Fig.3; SNP_QC	100	32920992	32577056	30399474	16.57	16.4	15.3
Aus-1057A	Austria	46.876	13.51914	Fig.1; Fig.2; Fig.3	151	28958518	28730420	23936149	22.01	21.84	18.19
Aus-1058A	Austria	47.74503	13.06774	Fig.1; Fig.2; Fig.3	151	31624924	31220148	28198011	24.04	23.73	21.43
Aus-1061D	Austria	47.72634	13.04494	Fig.1; Fig.2; Fig.3	151	34426370	33959579	30345592	26.17	25.81	23.07
Aus-939A	Austria	48.00662	16.22204	Fig.1; Fig.2; Fig.3	151	25797700	25579700	19486942	19.61	19.44	14.81
Aus-940B	Austria	48.00468	16.29251	Fig.1; Fig.2; Fig.3	100	34334078	33986791	31190317	17.28	17.11	15.7
Aus-941B	Austria	47.86553	16.16959	Fig.1; Fig.2; Fig.3	151	28422372	28008065	21968278	21.6	21.29	16.7
Aus-942I	Austria	47.86633	16.04996	Fig.1; Fig.2; Fig.3	151	30500672	29823107	23544218	23.18	22.67	17.9
Aus-944A	Austria	47.8188	15.95286	Fig.1; Fig.2; Fig.3	151	27486698	27273915	21772622	20.89	20.73	16.55
Aus-945A	Austria	47.7891	16.0569	Fig.1; Fig.2; Fig.3	151	26734752	26213184	20058140	20.32	19.92	15.25
Aus-946A	Austria	47.71705	16.15177	Fig.1; Fig.2; Fig.3	151	27692418	26433178	21006445	21.05	20.09	15.97
Aus-948A	Austria	47.42917	16.08588	Fig.1; Fig.2; Fig.3	151	31222486	30917735	23896078	23.73	23.5	18.16
Aus-949A	Austria	47.07757	15.58274	Fig.1; Fig.2; Fig.3	151	28293712	28044460	21082332	21.51	21.32	16.02
Aus-950A	Austria	47.10137	15.55844	Fig.1; Fig.2; Fig.3	151	25891746	25376065	20072162	19.68	19.29	15.26
Aus-951A	Austria	47.19644	15.56586	Fig.1; Fig.2; Fig.3	151	27687984	26992769	21474440	21.05	20.52	16.32
Aus-952A	Austria	47.20634	15.57195	Fig.1; Fig.2; Fig.3	151	27794240	27506266	21197101	21.13	20.91	16.11
Aus-955C	Austria	47.21593	15.62416	Fig.1; Fig.3	151	25130752	24842278	19239924	19.1	18.88	14.62
Aus-956A	Austria	47.18002	15.66364	Fig.1; Fig.3	151	27055208	26798681	20561802	20.57	20.37	15.63
Aus-958A	Austria	47.07279	15.97059	Fig.1; Fig.2; Fig.3	151	27235522	26958747	21843132	20.7	20.49	16.6
Aus-959A	Austria	47.06018	16.00825	Fig.1; Fig.2; Fig.3	151	32854898	32400766	25361559	24.97	24.63	19.28
Aus-961C	Austria	46.98069	15.48547	Fig.1; Fig.2; Fig.3	100	29179226	28816383	26270612	14.69	14.51	13.22
Aus-962A	Austria	46.9732	15.4992	Fig.1; Fig.2; Fig.3	151	29555126	29297780	22823907	22.47	22.27	17.35
Aus-963B	Austria	46.88363	15.43601	Fig.1; Fig.2; Fig.3	151	25486804	25186521	19922375	19.37	19.14	15.14
Aus-965A	Austria	46.86761	15.44916	Fig.1; Fig.2; Fig.3	151	27753952	25865848	21034446	21.1	19.66	15.99
Aus-966A	Austria	46.73224	15.60193	Fig.1; Fig.2; Fig.3	151	27662174	27377206	22094982	21.03	20.81	16.79
Aus-968A	Austria	46.72289	15.60196	Fig.1; Fig.2; Fig.3	151	28543814	28332120	22344906	21.7	21.54	16.98
Az-1085F	Portugal (Azores)	37.89344	-25.79092	Fig.1; Fig.2; Fig.3	151	29674268	29403206	24696128	22.56	22.35	18.77
Az-1094E	Portugal (Azores)	37.84353	-25.23312	Fig.3	151	31181948	30887479	25963933	23.7	23.48	19.74
Az-1097B	Portugal (Azores)	37.82323	-25.13988	Fig.3	151	30335982	30044429	25101822	23.06	22.84	19.08
Az-1098G	Portugal (Azores)	37.79948	-25.14703	Fig.3; SNP_QC	151	38889202	38202594	32061814	29.56	29.04	24.37
Az-1099F	Portugal (Azores)	37.79912	-25.14588	Fig.3	151	24702586	24421361	20586141	18.78	18.56	15.65
Az-1100A	Portugal (Azores)	37.78904	-25.14628	Fig.3	151	28838344	28562440	24124132	21.92	21.71	18.34
Az-1102D	Portugal (Azores)	37.77068	-25.1759	Fig.3	151	29393154	29182382	24241836	22.34	22.18	18.43
Az-1103G	Portugal (Azores)	37.7535	-25.21944	Fig.3	151	29466570	29207650	24378253	22.4	22.2	18.53
Az-1104F	Portugal (Azores)	37.74011	-25.55056	Fig.3	151	29172376	28901945	24691359	22.17	21.97	18.77
Az-1106H	Portugal (Azores)	37.72325	-25.52765	Fig.3	151	29836882	29484202	24554624	22.68	22.41	18.66
Az-1107F	Portugal (Azores)	37.72609	-25.52444	Fig.3	151	30760850	30465759	24851342	23.38	23.16	18.89
Az-1108I	Portugal (Azores)	37.72567	-25.50541	Fig.1; Fig.3	151	29560500	29247459	24501071	22.47	22.23	18.62
Az-1111B	Portugal (Azores)	37.72314	-25.41474	Fig.3	151	28795450	28510689	24059019	21.89	21.67	18.29
Az-1112H	Portugal (Azores)	37.72825	-25.41272	Fig.3	151	27783072	27544988	22917089	21.12	20.94	17.42
Az-1113E	Portugal (Azores)	37.72048	-25.39463	Fig.3	151	27508886	27261402	22730789	20.91	20.72	17.28
Az-1117B	Portugal (Azores)	39.46205	-31.13616	Fig.3	151	28854704	28608651	23861044	21.93	21.75	18.14
Az-1118B	Portugal (Azores)	39.44782	-31.13843	Fig.3	151	27874086	27618753	23536362	21.19	20.99	17.89
Az-1119F	Portugal (Azores)	39.44707	-31.14286	Fig.3	151	34685378	34389427	28444774	26.36	26.14	21.62
Az-1120C	Portugal (Azores)	39.4421	-31.14784	Fig.3	151	28736682	28484891	23724085	21.84	21.65	18.03
Az-1121F	Portugal (Azores)	39.44589	-31.17004	Fig.3	151	28854424	28605492	23491024	21.93	21.74	17.86
Az-1122I	Portugal (Azores)	39.4126	-31.24942	Fig.3	151	29608396	29359641	24924896	22.51	22.32	18.95
Az-1123C	Portugal (Azores)	39.41279	-31.25009	Fig.3	150	31038322	30787915	24508346	23.44	23.25	18.51
Az-1124D	Portugal (Azores)	39.41323	-31.25162	Fig.3	151	26467422	26252236	21629030	20.12	19.95	16.44
Az-1125B	Portugal (Azores)	39.41356	-31.25159	Fig.3	150	31694044	30752163	25406808	23.93	23.22	19.18
Az-1127C	Portugal (Azores)	39.39229	-31.24859	Fig.3	151	29617736	29331652	22953003	22.51	22.3	17.45
Az-1128B	Portugal (Azores)	39.39265	-31.24788	Fig.3	150	32739234	32425077	26227947	24.72	24.48	19.8
Az-1129C	Portugal (Azores)	39.39027	-31.24391	Fig.3	151	30122242	29651880	24197909	22.9	22.54	18.39
Az-1130B	Portugal (Azores)	39.38783	-31.2419	Fig.3	151	32226638	31878862	28658486	24.5	24.23	21.78
Az-1136C	Portugal (Azores)	39.37776	-31.17527	Fig.3	150	26545680	26327646	21330611	20.04	19.88	16.11
Az-1138A	Portugal (Azores)	39.38246	-31.18594	Fig.3	151	27955934	27718679	22270297	21.25	21.07	16.93
Az-1139B	Portugal (Azores)	39.38463	-31.18805	Fig.3	150	31782918	31116539	24886427	24	23.5	18.79
Az-1140B	Portugal (Azores)	39.49248	-31.19222	Fig.3	151	28040350	27678834	24400456	21.31	21.04	18.55
Az-1145C	Portugal (Azores)	39.50687	-31.21668	Fig.3	151	31432604	31040521	27507689	23.89	23.59	20.91
Az-1147E	Portugal (Azores)	39.49613	-31.15813	Fig.1; Fig.3	151	32644084	32245860	28823383	24.81	24.51	21.91
Az-1148K	Portugal (Azores)	39.48048	-31.15171	Fig.3	150	35559776	35268905	28788768	26.85	26.63	21.74
Az-1149J	Portugal (Azores)	39.48318	-31.15485	Fig.3	150	33560116	33279362	27093500	25.34	25.13	20.46
Az-1150C	Portugal (Azores)	NA	NA	Fig.3	151	27950966	27717370	22037044	21.25	21.07	16.75
Az-1151B	Portugal (Azores)	39.44578	-31.25678	Fig.3	151	35388060	35150971	31348246	26.9	26.72	23.83
Az-1151C	Portugal (Azores)	39.44578	-31.25678	Fig.3	151	27440340	27280057	24129951	20.86	20.74	18.34
Az-1151E	Portugal (Azores)	39.44578	-31.25678	Fig.3	151	24424274	24262579	21536908	18.57	18.44	16.37
Az-1151F	Portugal (Azores)	39.44578	-31.25678	Fig.3	151	33304508	33091517	29919427	25.32	25.15	22.74
Az-1151H	Portugal (Azores)	39.44578	-31.25678	Fig.3	151	31424340	31225950	27829237	23.89	23.74	21.15
Az-1151K	Portugal (Azores)	39.44578	-31.25678	Fig.3	151	30681370	25771447	22883606	23.32	19.59	17.39
Az-1151L	Portugal (Azores)	39.44578	-31.25678	Fig.3	151	26257314	26095072	22991303	19.96	19.84	17.48
Az-1151O	Portugal (Azores)	39.44578	-31.25678	Fig.3	151	32136360	31873319	28464133	24.43	24.23	21.64
Az-1151Q	Portugal (Azores)	39.44578	-31.25678	Fig.3	151	32295060	31519367	28238211	24.55	23.96	21.46
Az-1151S	Portugal (Azores)	39.44578	-31.25678	Fig.3	151	25677956	22812106	20370881	19.52	17.34	15.48
Az-1151T	Portugal (Azores)	39.44578	-31.25678	Fig.3	151	31693958	31439679	27761599	24.09	23.9	21.1
Az-1151U	Portugal (Azores)	39.44578	-31.25678	Fig.3	151	32243512	31470352	28239303	24.51	23.92	21.47
Az-1152C	Portugal (Azores)	39.44189	-31.25633	Fig.3	151	30463650	30164774	24307423	23.16	22.93	18.48
Az-1154B	Portugal (Azores)	39.44012	-31.25712	Fig.3	151	29833106	29431276	23336811	22.68	22.37	17.74
Az-1155A	Portugal (Azores)	39.43932	-31.25875	Fig.3	150	32558236	32278877	26422257	24.58	24.37	19.95
Az-1156B	Portugal (Azores)	39.44678	-31.2616	Fig.3	150	31071640	30821997	26194307	23.46	23.27	19.78
Az-1157E	Portugal (Azores)	39.4492	-31.26167	Fig.3	151	32703142	32318540	24475668	24.86	24.57	18.6
Az-1158A	Portugal (Azores)	39.43291	-31.25184	Fig.3	150	29911738	29675128	25510371	22.59	22.41	19.26
Az-1159C	Portugal (Azores)	39.43362	-31.2518	Fig.3	150	32179492	31853603	27142915	24.3	24.05	20.5
Az-1162C	Portugal (Azores)	39.43235	-31.25418	Fig.3	151	32528188	32225260	26583421	24.73	24.49	20.21
Az-1164B	Portugal (Azores)	39.44768	-31.25974	Fig.3	150	30296856	30048596	25685569	22.88	22.69	19.39
Az-1166B	Portugal (Azores)	39.38778	-31.1682	Fig.3	151	27130886	26859700	22327421	20.62	20.42	16.97
Az-1167A	Portugal (Azores)	39.38803	-31.16717	Fig.3	150	31523582	31274506	26585912	23.8	23.61	20.07
Az-1169B	Portugal (Azores)	39.40419	-31.15351	Fig.3	150	32800380	32504390	27607318	24.77	24.54	20.85
Az-1170C	Portugal (Azores)	39.40238	-31.15672	Fig.3	150	32732880	32482462	27097309	24.72	24.53	20.46
Az-1171B	Portugal (Azores)	39.40183	-31.15717	Fig.3	151	31570950	31263894	27225003	24	23.76	20.69
Az-1172A	Portugal (Azores)	39.45934	-31.13053	Fig.1; Fig.3	151	30141038	29853015	24747720	22.91	22.69	18.81
Az-1174B	Portugal (Azores)	38.52213	-28.71154	Fig.3	151	29145740	28706323	23877154	22.15	21.82	18.15
Az-1176D	Portugal (Azores)	38.5241	-28.6749	Fig.3	150	32224154	31905129	27430821	24.33	24.09	20.71
Az-1178F	Portugal (Azores)	38.5344	-28.66623	Fig.3	151	29096602	28856521	24061504	22.12	21.93	18.29
Az-1180A	Portugal (Azores)	38.53786	-28.74179	Fig.3	151	28829388	28536184	23698011	21.91	21.69	18.01
Az-1181D	Portugal (Azores)	38.56921	-28.75934	Fig.3	150	31671836	30936082	25996819	23.91	23.36	19.63
Az-1182H	Portugal (Azores)	38.58291	-28.78363	Fig.3	150	32372930	32113364	27219389	24.44	24.25	20.55
Az-1184A	Portugal (Azores)	38.58288	-28.7828	Fig.3	150	32897750	32569119	27549107	24.84	24.59	20.8
Az-1190A	Portugal (Azores)	38.58219	-28.79371	Fig.3	150	28010772	27773708	23324929	21.15	20.97	17.61
Az-1192C	Portugal (Azores)	38.60339	-28.80359	Fig.3	150	31861008	31607694	26834407	24.06	23.87	20.26
Az-1194A	Portugal (Azores)	38.60609	-28.75123	Fig.3	150	25008804	24797614	20952485	18.88	18.72	15.82
Az-1196C	Portugal (Azores)	38.63561	-28.69198	Fig.3	151	27952076	27725272	23161624	21.25	21.07	17.61
Az-1197A	Portugal (Azores)	38.6216	-28.6658	Fig.3	150	32184032	31949260	26912454	24.3	24.12	20.32
Az-1220H	Portugal (Azores)	38.51977	-28.53046	Fig.3	151	34440680	34135318	27828085	26.18	25.95	21.15
Az-1223B	Portugal (Azores)	38.49463	-28.52838	Fig.3	150	32094988	31831411	27431141	24.23	24.04	20.71
Az-1227F	Portugal (Azores)	38.46936	-28.51105	Fig.3	151	31716140	28154711	25450170	24.11	21.4	19.35
Az-1231B	Portugal (Azores)	38.43185	-28.42735	Fig.3	150	31775110	31448994	27641380	23.99	23.75	20.87
Az-1236A	Portugal (Azores)	38.41781	-28.36203	Fig.3	151	29992886	29688783	24343707	22.8	22.57	18.5
Az-1237L	Portugal (Azores)	38.41738	-28.36179	Fig.3	150	32024432	31767119	27621970	24.18	23.99	20.86
Az-1238E	Portugal (Azores)	38.49483	-28.29904	Fig.3	150	27014188	25848674	22549665	20.4	19.52	17.03
Az-1244G	Portugal (Azores)	38.41701	-28.2815	Fig.3	151	30850022	30609300	23381032	23.45	23.27	17.77
Az-1246C	Portugal (Azores)	38.38769	-28.2337	Fig.3	150	32881414	32643228	27951210	24.83	24.65	21.11
Az-1247H	Portugal (Azores)	38.39553	-28.22268	Fig.3	151	28037934	27744524	24085006	21.31	21.09	18.31
Az-1251D	Portugal (Azores)	38.40908	-28.12839	Fig.3	151	32781494	32512152	26457079	24.92	24.71	20.11
Az-1252C	Portugal (Azores)	38.40886	-28.08918	Fig.3	151	31163628	30891486	25788777	23.69	23.48	19.6
Az-1254E	Portugal (Azores)	38.42115	-28.05083	Fig.3	150	29282762	29084785	24741357	22.11	21.96	18.68
Az-1257F	Portugal (Azores)	38.51103	-28.30933	Fig.3	151	31261126	31002686	25934618	23.76	23.57	19.71
Az-1266G	Portugal (Azores)	38.54793	-28.39551	Fig.3	151	33019530	32695818	26650970	25.1	24.85	20.26
Az-1267J	Portugal (Azores)	38.5543	-28.41735	Fig.3	150	30488254	30257299	26124091	23.02	22.85	19.73
Az-1269A	Portugal (Azores)	38.55526	-28.44326	Fig.3	150	31537008	31123401	26984619	23.81	23.5	20.38
Az-1270C	Portugal (Azores)	38.53996	-28.46122	Fig.3	150	32457316	32205585	28017560	24.51	24.32	21.16
Az-199A	Portugal (Azores)	38.53083	-28.62778	Fig.3	100	37382958	37081679	36242999	18.82	18.67	18.24
Az-201A	Portugal (Azores)	38.54	-28.64	Fig.1; Fig.3	100	37468248	37061979	36259024	18.86	18.66	18.25
Az-204	Portugal (Azores)	38.53444	-28.63	Fig.3	100	37496688	36748561	35089958	18.88	18.5	17.66
Az-205B	Portugal (Azores)	38.53583	-28.62944	Fig.3	100	37334868	36662966	34814373	18.79	18.46	17.53
Az-210A	Portugal (Azores)	38.53056	-28.62778	Fig.3	100	37275182	36791947	34083294	18.76	18.52	17.16
Az-211B	Portugal (Azores)	38.55083	-28.64278	Fig.3	100	51330454	50522986	46478758	25.84	25.43	23.4
Az-213	Portugal (Azores)	38.55194	-28.64556	Fig.3	100	40380148	39788808	37871232	20.33	20.03	19.06
Az-214B	Portugal (Azores)	38.55222	-28.64528	Fig.3	100	36485782	36004513	34143958	18.37	18.12	17.19
Az-217B	Portugal (Azores)	39.46	-31.15888	Fig.3	100	38958172	38113973	35679069	19.61	19.19	17.96
Az-218A	Portugal (Azores)	39.48307	-31.15472	Fig.3	100	32967688	32537035	31229503	16.6	16.38	15.72
Az-219A	Portugal (Azores)	39.48083	-31.15167	Fig.3	100	51188484	50504240	46705288	25.77	25.42	23.51
Az-221C	Portugal (Azores)	39.43222	-31.25417	Fig.3	100	34251480	33040364	31035449	17.24	16.63	15.62
Az-223A	Portugal (Azores)	39.41361	-31.25167	Fig.3	100	40247732	39648534	37161960	20.26	19.96	18.71
Az-225D	Portugal (Azores)	39.37778	-31.17361	Fig.3	100	36208898	35530685	34151016	18.23	17.89	17.19
Az-226A	Portugal (Azores)	39.44583	-31.13862	Fig.3	100	43207262	42201032	39223743	21.75	21.24	19.74
Az-227A	Portugal (Azores)	39.44583	-31.13943	Fig.1; Fig.3	100	38591832	37767829	35699931	19.43	19.01	17.97
Az-228A	Portugal (Azores)	38.56944	-28.61944	Fig.3	100	47462282	46794995	43657613	23.89	23.56	21.98
Az-229A	Portugal (Azores)	38.57528	-28.61722	Fig.3	100	28166666	27875170	27380846	14.18	14.03	13.78
Az-230A	Portugal (Azores)	38.57806	-28.625	Fig.3	100	38388818	37804455	35888023	19.32	19.03	18.07
Az-231D	Portugal (Azores)	38.57694	-28.63194	Fig.3	100	37765612	37121695	34655216	19.01	18.69	17.44
Az-232D	Portugal (Azores)	38.58278	-28.78278	Fig.3	100	53057272	52176204	49327762	26.71	26.26	24.83
Az-233C	Portugal (Azores)	38.5925	-28.79083	Fig.3	100	37371038	36879553	35332511	18.81	18.56	17.79
Az-234A	Portugal (Azores)	38.5875	-28.78972	Fig.3	100	37019162	36257486	34468440	18.63	18.25	17.35
Az-236A	Portugal (Azores)	38.58194	-28.79778	Fig.3	100	32027960	31720661	27017648	16.12	15.97	13.6
Az-241D	Portugal (Azores)	38.54833	-28.65917	Fig.3	100	39798864	39279128	37654924	20.03	19.77	18.95
Az-243A	Portugal (Azores)	38.54778	-28.65972	Fig.3	100	53705084	52761529	49031238	27.03	26.56	24.68
Az-244A	Portugal (Azores)	38.53472	-28.65778	Fig.3	100	37167590	36567379	34273828	18.71	18.41	17.25
Az-245A	Portugal (Azores)	38.54667	-28.65639	Fig.2; Fig.3	100	49076204	47807922	44534644	24.7	24.07	22.42
Az-247A	Portugal (Azores)	38.53444	-28.66611	Fig.3	100	37030030	36291553	31991486	18.64	18.27	16.1
Az-248B	Portugal (Azores)	38.52444	-28.67528	Fig.1; Fig.3	100	41053670	40374241	38656828	20.67	20.32	19.46
Az-249A	Portugal (Azores)	38.54917	-28.39722	Fig.3	100	53670144	52742811	49373236	27.02	26.55	24.85
Az-250A	Portugal (Azores)	38.54806	-28.395	Fig.3	100	110346466	108796574	92840897	55.55	54.77	46.73
Az-251A	Portugal (Azores)	38.54556	-28.39694	Fig.3	100	37917572	37142770	35146996	19.09	18.7	17.69
Az-253B	Portugal (Azores)	38.52583	-28.49583	Fig.3	100	41699000	41232681	39438733	20.99	20.76	19.85
Az-254D	Portugal (Azores)	38.47694	-28.29694	Fig.3	100	53188036	52497686	48776014	26.77	26.43	24.55
Az-254E	Portugal (Azores)	38.47694	-28.29694	Fig.3	100	56197568	55276980	50143569	28.29	27.83	25.24
Az-256A	Portugal (Azores)	38.41889	-28.19111	Fig.3	100	55150810	54370300	50463550	27.76	27.37	25.4
Az-256B	Portugal (Azores)	38.41889	-28.19111	Fig.3	100	39514824	38993873	37389445	19.89	19.63	18.82
Az-257A	Portugal (Azores)	38.38722	-28.23472	Fig.3	100	49287744	48508853	45733548	24.81	24.42	23.02
Az-258A	Portugal (Azores)	38.52	-28.53111	Fig.3	100	46135660	45480703	42820616	23.22	22.89	21.56
Az-260A	Portugal (Azores)	38.41611	-28.27139	Fig.3	100	61080754	60179624	54457160	30.75	30.29	27.41
Az-261C1	Portugal (Azores)	38.41306	-28.26944	Fig.2; Fig.3	100	70168746	69149637	62497133	35.32	34.81	31.46
Az-261C4	Portugal (Azores)	38.41306	-28.26944	Fig.3	100	52259286	51237725	47632453	26.31	25.79	23.98
Az-262A	Portugal (Azores)	38.41403	-28.27599	Fig.3	100	59982366	59024258	54789547	30.19	29.71	27.58
Az-262B1	Portugal (Azores)	38.41403	-28.27599	Fig.3	100	29247634	28622744	26428285	14.72	14.41	13.3
Az-262B2	Portugal (Azores)	38.41403	-28.27599	Fig.3	100	37310692	36829278	35322668	18.78	18.54	17.78
Az-263B	Portugal (Azores)	38.41528	-28.32778	Fig.3	100	36387852	35918357	33022584	18.32	18.08	16.62
Az-264A	Portugal (Azores)	38.41611	-28.33639	Fig.3	100	34916466	34416460	32515693	17.58	17.32	16.37
Az-265A	Portugal (Azores)	38.41778	-28.35556	Fig.3	100	46595082	45906528	43657198	23.46	23.11	21.98
Az-266A	Portugal (Azores)	38.4175	-28.36139	Fig.3	100	43553946	42987694	41181363	21.92	21.64	20.73
Az-267A	Portugal (Azores)	38.42667	-28.40194	Fig.3	100	49001776	48013230	44559949	24.67	24.17	22.43
Az-268B	Portugal (Azores)	38.44083	-28.4875	Fig.3	100	38917202	38190570	36528158	19.59	19.22	18.39
Az-269A	Portugal (Azores)	38.47278	-28.51778	Fig.1; Fig.3	100	38520346	37562541	35913764	19.39	18.91	18.08
Az-273B	Portugal (Azores)	38.715	-28.24556	Fig.3	100	37894086	37226692	35500101	19.08	18.74	17.87
Az-275A	Portugal (Azores)	38.68417	-28.10694	Fig.3	100	26537382	26125401	25159209	13.36	13.15	12.66
Az-276E	Portugal (Azores)	38.67889	-28.09556	Fig.2; Fig.3	100	40286026	39625925	38065920	20.28	19.95	19.16
Az-277C	Portugal (Azores)	38.67278	-28.05639	Fig.3	100	29128088	28857573	28252209	14.66	14.53	14.22
Az-278A	Portugal (Azores)	38.64556	-28.00278	Fig.3	100	42230368	41619246	39899748	21.26	20.95	20.08
Az-278B	Portugal (Azores)	38.64583	-28.00278	Fig.3	100	25161354	24631187	22147480	12.67	12.4	11.15
Az-279A	Portugal (Azores)	38.64667	-28.00611	Fig.3	100	40439602	39805424	37787595	20.36	20.04	19.02
Az-280B	Portugal (Azores)	38.64417	-27.99556	Fig.3	100	37762474	37191346	35639465	19.01	18.72	17.94
Az-282B2	Portugal (Azores)	38.64028	-27.96667	Fig.3	100	25904184	25658733	25121221	13.04	12.92	12.65
Az-283B	Portugal (Azores)	38.60278	-27.98306	Fig.3	100	25908796	25645411	25231423	13.04	12.91	12.7
Az-287A	Portugal (Azores)	38.665	-28.16722	Fig.2; Fig.3	100	51139756	50432548	47388406	25.74	25.39	23.85
Az-287B	Portugal (Azores)	38.665	-28.16722	Fig.3	100	39871844	39313187	37621862	20.07	19.79	18.94
Az-290A	Portugal (Azores)	38.79306	-27.2425	Fig.3	100	26695076	26427290	25927553	13.44	13.3	13.05
Az-291B	Portugal (Azores)	38.79472	-27.26083	Fig.3	100	51118866	49960978	46835447	25.73	25.15	23.58
Az-292A	Portugal (Azores)	38.78111	-27.17389	Fig.3	100	38355154	37142649	34749006	19.31	18.7	17.49
Az-294B	Portugal (Azores)	38.78556	-27.2925	Fig.3	100	38116834	37205468	35244590	19.19	18.73	17.74
Az-295A	Portugal (Azores)	38.78917	-27.30944	Fig.3	100	39465096	38691065	36526431	19.87	19.48	18.39
Az-300A1	Portugal (Azores)	38.78833	-27.32889	Fig.3	100	36487830	35755755	34340038	18.37	18	17.29
Az-300A2	Portugal (Azores)	38.70083	-27.34611	Fig.3	100	26036340	25766307	25294418	13.11	12.97	12.73
Az-301A	Portugal (Azores)	38.69361	-27.32528	Fig.3	100	41029160	38545985	36003631	20.65	19.4	18.12
Az-303A	Portugal (Azores)	38.67472	-27.27694	Fig.3	100	43466190	42736555	40696844	21.88	21.51	20.49
Az-304E	Portugal (Azores)	38.66972	-27.23694	Fig.3	100	41819446	41034627	39034586	21.05	20.66	19.65
Az-305A	Portugal (Azores)	38.75389	-27.12667	Fig.3	100	56931596	56087656	51983523	28.66	28.23	26.17
Az-403A	Portugal (Azores)	38.57543	-28.61753	Fig.3	100	41151938	39719170	37477738	20.72	19.99	18.87
Az-404A	Portugal (Azores)	38.57823	-28.62523	Fig.3	100	42123300	41530877	38587784	21.2	20.91	19.42
Az-408A	Portugal (Azores)	38.5703	-28.62075	Fig.3	100	41785192	41209051	36072858	21.03	20.74	18.16
Az-409E	Portugal (Azores)	38.58293	-28.78363	Fig.3	100	35388368	34867633	32879688	17.81	17.55	16.55
Az-410A	Portugal (Azores)	38.58315	-28.78323	Fig.3	100	47408068	46722457	44297039	23.86	23.52	22.3
Az-411B	Portugal (Azores)	38.58297	-28.78292	Fig.3	100	28281840	27821856	26026553	14.24	14.01	13.1
Az-415E	Portugal (Azores)	38.60332	-28.80362	Fig.3	100	28453806	27920676	25486657	14.32	14.05	12.83
Az-418B	Portugal (Azores)	38.58343	-28.79073	Fig.3	100	45796378	45172768	34067434	23.05	22.74	17.15
Az-423A	Portugal (Azores)	38.54667	-28.62413	Fig.3	100	39473284	38921425	36253042	19.87	19.59	18.25
Az-425A	Portugal (Azores)	38.53935	-28.63142	Fig.3	100	64218792	63074272	52741005	32.33	31.75	26.55
Az-434A	Portugal (Azores)	38.55115	-28.64432	Fig.3	100	29681498	29318227	28126112	14.94	14.76	14.16
Az-435C	Portugal (Azores)	38.55115	-28.6444	Fig.3	100	42179918	41493477	38966726	21.23	20.89	19.62
Az-436A	Portugal (Azores)	38.55117	-28.64435	Fig.3	100	37372418	36887102	34444739	18.81	18.57	17.34
Az-437A	Portugal (Azores)	38.5512	-28.64467	Fig.3	100	38306746	37433243	34497764	19.28	18.84	17.37
Az-439D	Portugal (Azores)	38.5417	-28.64813	Fig.3	100	32034708	31613084	29836121	16.13	15.91	15.02
Az-441D	Portugal (Azores)	38.55092	-28.64007	Fig.3	100	31740946	29199977	26656610	15.98	14.7	13.42
Az-447A	Portugal (Azores)	38.54733	-28.65785	Fig.3	100	27748352	27507290	27138916	13.97	13.85	13.66
Az-447B	Portugal (Azores)	38.54733	-28.65785	Fig.3	100	27474574	27146520	25893204	13.83	13.67	13.03
Az-455A	Portugal (Azores)	38.54887	-28.65925	Fig.3	100	28254958	27960395	26640095	14.22	14.07	13.41
Az-456B	Portugal (Azores)	38.54895	-28.65928	Fig.3	100	39686824	39270446	35924941	19.98	19.77	18.08
Az-457B	Portugal (Azores)	38.54847	-28.65913	Fig.3	100	27374736	27160451	26525477	13.78	13.67	13.35
Az-458A	Portugal (Azores)	38.54847	-28.65913	Fig.3	100	30968228	30529131	27935676	15.59	15.37	14.06
Az-461A	Portugal (Azores)	38.53448	-28.66633	Fig.3	100	34633214	34207080	32474495	17.43	17.22	16.35
Az-462B	Portugal (Azores)	38.53448	-28.66633	Fig.3	100	38244288	37817519	35261169	19.25	19.04	17.75
Az-465B	Portugal (Azores)	38.55235	-28.63483	Fig.3	100	25513716	25254432	23368784	12.84	12.71	11.76
Az-474E	Portugal (Azores)	38.477	-28.29685	Fig.3	100	45596382	45110950	35495089	22.95	22.71	17.87
Az-475A	Portugal (Azores)	38.41542	-28.27083	Fig.3	100	43992982	43541696	40970908	22.15	21.92	20.62
Az-477A	Portugal (Azores)	38.41725	-28.28238	Fig.3	100	28414756	28086344	26864345	14.3	14.14	13.52
Az-478A	Portugal (Azores)	38.41708	-28.28227	Fig.3	100	33524588	33024057	31374403	16.88	16.62	15.79
Az-479B	Portugal (Azores)	38.41697	-28.28183	Fig.3	100	36918540	36418745	34199412	18.58	18.33	17.22
Az-480A	Portugal (Azores)	38.41527	-28.3276	Fig.1; Fig.3	100	27114054	26832923	25371446	13.65	13.51	12.77
Az-481B	Portugal (Azores)	38.4154	-28.32868	Fig.3	100	39633000	39258862	26215861	19.95	19.76	13.2
Az-497H	Portugal (Azores)	38.44082	-28.48678	Fig.3	100	36913906	36339048	27727234	18.58	18.29	13.96
Az-515A	Portugal (Azores)	38.4111	-28.1648	Fig.3	100	35893258	35384488	33108476	18.07	17.81	16.67
Az-519C	Portugal (Azores)	38.4143	-28.06683	Fig.3	100	27476264	27193414	26180871	13.83	13.69	13.18
Az-520B	Portugal (Azores)	38.42593	-28.05657	Fig.3	100	36927254	36565174	34331799	18.59	18.41	17.28
Az-522A	Portugal (Azores)	38.43218	-28.07875	Fig.3	100	33486380	33099481	31625161	16.86	16.66	15.92
Az-524A	Portugal (Azores)	38.4414	-28.09507	Fig.3	100	63922764	63105182	48068686	32.18	31.77	24.2
Az-526A	Portugal (Azores)	38.44912	-28.1452	Fig.1; Fig.3	100	35915278	35515230	33069016	18.08	17.88	16.65
Az-528A	Portugal (Azores)	38.47738	-28.22345	Fig.2; Fig.3	100	36917836	36451640	34361570	18.58	18.35	17.3
Az-531A	Portugal (Azores)	38.53933	-28.351	Fig.2; Fig.3	100	56723842	56015261	42330594	28.55	28.2	21.31
Az-537A	Portugal (Azores)	38.5399	-28.46215	Fig.3	100	36340252	35944889	33854148	18.29	18.09	17.04
Az-540A	Portugal (Azores)	38.53245	-28.51325	Fig.3	100	34405744	33775485	31776488	17.32	17	16
Az-733A	Portugal (Azores)	37.8181	-25.45528	Fig.3	100	24730712	24530118	22324936	12.45	12.35	11.24
Az-734C	Portugal (Azores)	37.81537	-25.44608	Fig.3	100	28253028	27850577	25175807	14.22	14.02	12.67
Az-735C	Portugal (Azores)	37.84418	-25.27898	Fig.3	100	27145108	26910989	24226420	13.66	13.55	12.2
Az-739B	Portugal (Azores)	37.79965	-25.14712	Fig.3	100	29576848	29328510	25018532	14.89	14.76	12.59
Az-740A	Portugal (Azores)	37.79923	-25.1462	Fig.3	100	33389510	33137907	27810821	16.81	16.68	14
Az-742A	Portugal (Azores)	37.77058	-25.17547	Fig.3	100	27463734	27264708	26559767	13.82	13.72	13.37
Az-743A	Portugal (Azores)	37.79413	-25.67427	Fig.3	100	31438666	30964820	26439200	15.83	15.59	13.31
Az-744B	Portugal (Azores)	37.80418	-25.67395	Fig.3	100	28002718	27730715	27218299	14.1	13.96	13.7
Az-745A	Portugal (Azores)	37.82248	-25.67298	Fig.3	100	29705424	29421657	28682116	14.95	14.81	14.44
Az-747C	Portugal (Azores)	37.89637	-25.75857	Fig.3	100	27847966	27615905	26856197	14.02	13.9	13.52
Az-748C	Portugal (Azores)	37.89348	-25.79185	Fig.3	100	26233526	26011075	21218973	13.21	13.09	10.68
Az-753B	Portugal (Azores)	37.72825	-25.41272	Fig.1; Fig.3	100	26921358	26629851	22286965	13.55	13.41	11.22
Az-758A	Portugal (Azores)	36.97178	-25.08682	Fig.3	100	28863400	28598507	23508698	14.53	14.4	11.83
Az-759F	Portugal (Azores)	36.98243	-25.09072	Fig.1; Fig.3	151	33261790	32871887	29695025	25.28	24.99	22.57
Az-762E	Portugal (Azores)	36.97543	-25.07617	Fig.3	100	33928136	33611125	26259927	17.08	16.92	13.22
Az-764B	Portugal (Azores)	36.98622	-25.07022	Fig.3	100	31570686	31267745	25338489	15.89	15.74	12.76
Az-765G	Portugal (Azores)	36.99273	-25.07375	Fig.3	100	33190598	32917085	29314743	16.71	16.57	14.76
Az-769B	Portugal (Azores)	36.98928	-25.0644	Fig.3	100	22405578	22209706	20134877	11.28	11.18	10.14
Az-772C	Portugal (Azores)	36.98462	-25.10187	Fig.1; Fig.3	100	26209604	25970100	25451244	13.19	13.07	12.81
Az-774D	Portugal (Azores)	37.00722	-25.09318	Fig.3	100	33581494	33080028	29736403	16.9	16.65	14.97
Az-775D	Portugal (Azores)	37.00815	-25.09207	Fig.3	100	27478958	27229040	23343132	13.83	13.71	11.75
Az-776D	Portugal (Azores)	37.00273	-25.10287	Fig.3	100	26050310	25426667	21691125	13.11	12.8	10.92
Az-777G	Portugal (Azores)	36.9674	-25.07982	Fig.3	151	29514638	29163117	25635589	22.43	22.17	19.49
Az-779D	Portugal (Azores)	36.9565	-25.03387	Fig.3	100	34707720	34390644	29233713	17.47	17.31	14.72
Az-780B	Portugal (Azores)	36.94832	-25.02627	Fig.1; Fig.3	100	32239934	31920703	27445530	16.23	16.07	13.82
Az-782D	Portugal (Azores)	36.94408	-25.03	Fig.3	151	32073418	31664910	28809352	24.38	24.07	21.9
Az-783A	Portugal (Azores)	36.94503	-25.03073	Fig.2; Fig.3	100	29462880	29247607	23850726	14.83	14.72	12.01
Az-785C	Portugal (Azores)	37.75085	-25.7107	Fig.3	100	27312634	26983657	22082147	13.75	13.58	11.12
Az-787A	Portugal (Azores)	38.60383	-28.02365	Fig.1; Fig.3	100	33060080	32770861	31816002	16.64	16.5	16.02
Az-789B	Portugal (Azores)	38.60635	-27.99577	Fig.1; Fig.3	100	28229972	27973803	27253193	14.21	14.08	13.72
Az-790B	Portugal (Azores)	38.60545	-27.98338	Fig.3	100	32433338	32195223	26136124	16.33	16.21	13.16
Az-794A	Portugal (Azores)	38.5461	-27.85738	Fig.3	100	30176674	29916568	23019574	15.19	15.06	11.59
Az-795A	Portugal (Azores)	38.54573	-27.85628	Fig.3	100	30838604	30543624	29841319	15.52	15.38	15.02
Az-796C	Portugal (Azores)	38.54853	-27.83193	Fig.3	100	32228788	32021216	25701069	16.22	16.12	12.94
Az-798D	Portugal (Azores)	38.54407	-27.80007	Fig.2; Fig.3	100	33381736	33100912	30003132	16.8	16.66	15.1
Az-799B	Portugal (Azores)	38.54827	-27.78342	Fig.2; Fig.3	100	35448226	35185033	34146098	17.84	17.71	17.19
Az-801A	Portugal (Azores)	38.64573	-28.00538	Fig.1; Fig.3	100	32529794	32108283	31374037	16.38	16.16	15.79
Az-802A	Portugal (Azores)	38.66988	-28.0616	Fig.2; Fig.3	100	36842788	35222429	31397035	18.55	17.73	15.8
Az-804C	Portugal (Azores)	38.75808	-27.09238	Fig.3	100	30965528	30698278	27741129	15.59	15.45	13.96
Az-806A	Portugal (Azores)	38.74725	-27.1015	Fig.3	100	33697580	33391137	28853547	16.96	16.81	14.52
Az-809G	Portugal (Azores)	39.04055	-27.99827	Fig.1; Fig.3	100	26138880	25817722	21950544	13.16	13	11.05
Az-810A	Portugal (Azores)	39.02805	-27.97938	Fig.3	100	25890068	25664254	25049889	13.03	12.92	12.61
Az-811B	Portugal (Azores)	39.0439	-28.00285	Fig.1; Fig.2; Fig.3	100	38739752	38415581	32498035	19.5	19.34	16.36
Az-813C	Portugal (Azores)	39.05092	-27.99945	Fig.1; Fig.3	100	27736696	27474083	26771840	13.96	13.83	13.48
Az-815A	Portugal (Azores)	38.65732	-27.20493	Fig.3	100	32401584	32085908	27362832	16.31	16.15	13.77
Az-816A	Portugal (Azores)	38.65732	-27.20495	Fig.3	100	33137050	32836719	32160053	16.68	16.53	16.19
Az-817A	Portugal (Azores)	38.65687	-27.18588	Fig.3	100	26980130	26738923	22807817	13.58	13.46	11.48
Az-820A	Portugal (Azores)	38.69035	-27.10958	Fig.3	100	38040442	37661262	31918636	19.15	18.96	16.07
Az-821A	Portugal (Azores)	38.67302	-27.09078	Fig.1; Fig.2; Fig.3	100	28302840	28050303	22866251	14.25	14.12	11.51
Az-823B	Portugal (Azores)	38.67553	-27.08005	Fig.3	100	33004896	32708652	25577755	16.61	16.47	12.88
Az-826A	Portugal (Azores)	38.71503	-27.10455	Fig.1; Fig.2; Fig.3	100	32670974	32252470	24590283	16.45	16.24	12.38
Az-830A	Portugal (Azores)	38.6856	-27.2287	Fig.3	100	29968284	29766547	26526687	15.09	14.98	13.35
Az-836B	Portugal (Azores)	38.72385	-27.35972	Fig.3	100	28285022	28032014	25032276	14.24	14.11	12.6
Az-837A	Portugal (Azores)	38.70082	-27.346	Fig.3	100	31792880	31530918	28358516	16	15.87	14.28
Az-838A	Portugal (Azores)	38.69505	-27.33815	Fig.3	100	28895612	28585828	24922924	14.55	14.39	12.55
Az-839A	Portugal (Azores)	38.69003	-27.3403	Fig.3	100	34503226	34217275	29700689	17.37	17.22	14.95
Az-840A	Portugal (Azores)	38.68615	-27.32072	Fig.3	100	33197780	32970934	27910312	16.71	16.6	14.05
Az-841A	Portugal (Azores)	38.73257	-27.36495	Fig.3	100	29752278	29435681	25040056	14.98	14.82	12.6
Az-846C	Portugal (Azores)	38.761	-27.36437	Fig.1; Fig.3	100	30461670	30185798	24448237	15.33	15.2	12.31
Az-853C	Portugal (Azores)	38.77475	-27.16788	Fig.3	100	37636258	37356226	31496570	18.95	18.8	15.85
Az-855A	Portugal (Azores)	38.74862	-27.12263	Fig.3	100	36268030	35936211	34882240	18.26	18.09	17.56
Az-857A	Portugal (Azores)	38.76332	-27.13502	Fig.3	100	26962002	26701675	21574691	13.57	13.44	10.86
Az-858B	Portugal (Azores)	38.76735	-27.11585	Fig.3	100	31518878	31305602	25033220	15.87	15.76	12.6
Az-862D	Portugal (Azores)	39.51168	-31.20747	Fig.3	100	32033708	31733141	24294303	16.13	15.97	12.23
Az-864F	Portugal (Azores)	39.51242	-31.2087	Fig.3	100	29978410	29689706	26711738	15.09	14.95	13.45
Az-866B	Portugal (Azores)	39.46157	-31.15728	Fig.3	100	23476022	23243416	21421946	11.82	11.7	10.78
Az-869B	Portugal (Azores)	39.44582	-31.25673	Fig.3	100	32875350	32623551	30093991	16.55	16.42	15.15
Az-871A	Portugal (Azores)	39.44073	-31.25615	Fig.3	100	30361228	30066931	25475040	15.28	15.14	12.82
Az-875A	Portugal (Azores)	39.4329	-31.25183	Fig.3	100	33149324	32892239	28767549	16.69	16.56	14.48
Az-879A	Portugal (Azores)	39.41395	-31.25143	Fig.3	100	30054876	29078912	25036092	15.13	14.64	12.6
Az-881A	Portugal (Azores)	39.41323	-31.25162	Fig.3	100	29352782	29125515	24949861	14.78	14.66	12.56
Az-887B	Portugal (Azores)	39.38252	-31.18603	Fig.2; Fig.3	100	35434408	35017104	30215041	17.84	17.63	15.21
Az-888C	Portugal (Azores)	39.3778	-31.18	Fig.2; Fig.3	100	39483700	39029906	33450628	19.88	19.65	16.84
Az-891A	Portugal (Azores)	39.37775	-31.17377	Fig.3	100	32860212	32534100	27911567	16.54	16.38	14.05
Az-892C	Portugal (Azores)	39.38777	-31.16815	Fig.3	100	27574146	27236365	26600133	13.88	13.71	13.39
Az1	Portugal (Azores)	38.55159	-28.64257	Fig.1; Fig.2; Fig.3; SNP_QC	100	84970840	83694555	81148839	42.77	42.13	40.85
Az1	Portugal (Azores)				49	117629996	116392858	98393754	29.01	28.71	24.27
Bdb-2	United Kingdom	55.88417	-6.12799	Fig.1; Fig.2; Fig.3	100	32791614	32507345	28144060	16.51	16.36	14.17
BdF-2	Italy	40.36099	15.13579	Fig.1; Fig.2; Fig.3	100	40673748	40185273	38862428	20.47	20.23	19.56
Ber-1	Germany	52.53427	13.4124	Fig.1; Fig.2; Fig.3	100	44384752	43700909	40352265	22.34	22	20.31
Blf-1	Germany	50.24933	6.28632	Fig.1; Fig.2; Fig.3	151	26297008	25021136	20972479	19.99	19.02	15.94
Bli-1	Germany	51.52007	13.40429	Fig.1; Fig.2; Fig.3	100	38789648	38224027	36368252	19.53	19.24	18.31
Blt-1	Spain	41.50203	2.08505	Fig.1; Fig.2; Fig.3	100	26105062	25804181	24349552	13.14	12.99	12.26
BoM-1	France	48.66557	-3.85884	Fig.1; Fig.2; Fig.3	100	37958004	37383186	35880335	19.11	18.82	18.06
Brd-2	United Kingdom	55.76645	-6.363	Fig.1; Fig.2; Fig.3	100	38008368	37790543	32522535	19.13	19.02	16.37
Brk-1	USA	37.876	-122.27173	Fig.1; Fig.3	100	33855980	33234437	32470606	17.04	16.73	16.35
Bur-1	Spain	39.88959	-0.08483	Fig.1; Fig.2; Fig.3	100	33181656	32705302	31147502	16.7	16.46	15.68
Bwm-3	Malta	35.86102	14.40033	Fig.1; Fig.3	100	36938026	36560675	35004551	18.59	18.4	17.62
Cas-1	Italy	42.12537	12.50022	Fig.1; Fig.2; Fig.3	100	50047074	49389714	17177975	25.19	24.86	8.65
Cfb-1	Scotland	55.62033	-6.21439	Fig.1; Fig.2; Fig.3	100	39328356	39094720	32558473	19.8	19.68	16.39
Ch002	Albania	40.75507	19.86303	Fig.1; Fig.2; Fig.3	151	29096670	28815813	25625398	22.12	21.9	19.48
Ch003	Albania	40.58375	20.09743	Fig.1; Fig.2; Fig.3	151	31386964	30972133	28071674	23.86	23.54	21.34
Cha-1	France	44.881	4.809	Fig.1; Fig.2; Fig.3	100	32095434	31727561	29108176	16.16	15.97	14.65
Cog-1	France	45.69743	-0.33	Fig.1; Fig.2; Fig.3	151	32151462	31857803	28239874	24.44	24.22	21.47
Col-1	Germany	50.95708	6.85814	Fig.1; Fig.3	100	51930650	51298190	48264847	26.14	25.82	24.3
Cor-1	United Kingdom	50.53209	-4.98086	Fig.1; Fig.2; Fig.3	100	45968466	44983371	40948321	23.14	22.64	20.61
Cor-2	United Kingdom	50.42397	-5.05523	Fig.1; Fig.2; Fig.3	100	40581850	39416926	37974996	20.43	19.84	19.12
Cor-3	United Kingdom	50.42183	-4.94289	Fig.1; Fig.2; Fig.3	100	39491170	38779932	35745025	19.88	19.52	17.99
Cor-5	United Kingdom	50.54169	-4.94018	Fig.1; Fig.2; Fig.3	100	58830584	58177596	53899833	29.61	29.29	27.13
Cor-6	United Kingdom	50.20676	-5.3928	Fig.1; Fig.2; Fig.3	100	37514764	36740066	33433027	18.88	18.49	16.83
Cra-1	United Kingdom	55.95651	-3.13266	Fig.1; Fig.2; Fig.3	150	27922810	27730747	24616192	21.08	20.94	18.59
Cre-1	Greece	35.5054	24.01915	Fig.1; Fig.2; Fig.3	100	48775374	48211140	42639400	24.55	24.27	21.46
Cro-1001A	Croatia	43.83815	15.90342	Fig.1; Fig.2; Fig.3	151	31111132	30763851	23668233	23.65	23.38	17.99
Cro-1002A	Croatia	43.80718	15.93584	Fig.1; Fig.2; Fig.3	151	26607844	26289588	21278002	20.22	19.98	16.17
Cro-1004B	Croatia	43.61912	16.59586	Fig.1; Fig.2; Fig.3	100	25686968	25535469	22902235	12.93	12.85	11.53
Cro-1006B	Croatia	43.59938	16.71101	Fig.1; Fig.2; Fig.3	151	32766726	32528881	25592414	24.91	24.73	19.45
Cro-1007A	Croatia	44.28884	15.83022	Fig.1; Fig.2; Fig.3	151	27023414	26766919	20847721	20.54	20.35	15.85
Cro-1008A	Croatia	44.30817	15.80518	Fig.1; Fig.2; Fig.3	151	30168022	29929026	23631264	22.93	22.75	17.96
Cro-1009A	Croatia	44.34712	15.71964	Fig.1; Fig.3	151	29387780	29086789	23162780	22.34	22.11	17.61
Cro-1010A	Croatia	44.36129	15.65402	Fig.1; Fig.2; Fig.3	151	34915174	34502793	26868422	26.54	26.23	20.42
Cro-1011A	Croatia	44.5645	15.31763	Fig.1; Fig.2; Fig.3	151	32442550	32200740	25514311	24.66	24.48	19.39
Cro-1012A	Croatia	44.63179	15.29878	Fig.1; Fig.2; Fig.3	151	32945568	32649428	25121535	25.04	24.82	19.1
Cro-1013A	Croatia	44.64238	15.32644	Fig.1; Fig.2; Fig.3	151	29454584	29230725	23082046	22.39	22.22	17.54
Cro-1014A	Croatia	44.90036	15.18099	Fig.1; Fig.2; Fig.3	151	32904718	32296597	25930705	25.01	24.55	19.71
Cro-1015A	Croatia	44.96354	15.08147	Fig.1; Fig.2; Fig.3	151	31571978	31310969	24416441	24	23.8	18.56
Cro-1016C	Croatia	44.97478	15.00372	Fig.1; Fig.2; Fig.3	151	33808874	33535346	26315736	25.7	25.49	20
Cro-1017C	Croatia	44.9801	14.98005	Fig.1; Fig.2; Fig.3	151	31055034	30731205	24520220	23.61	23.36	18.64
Cro-1019A	Croatia	45.33566	14.46248	Fig.1; Fig.2; Fig.3	151	34280220	33950736	26514571	26.06	25.81	20.15
Cro-1020A	Croatia	45.35168	14.48142	Fig.1; Fig.2; Fig.3	151	32976224	32668179	27208703	25.07	24.83	20.68
Cro-1021B	Croatia	45.37072	14.59179	Fig.1; Fig.2; Fig.3	151	32400512	32173372	25012470	24.63	24.46	19.01
Cro-1022B	Croatia	45.36719	14.6281	Fig.1; Fig.2; Fig.3	151	30589858	30315837	23854708	23.25	23.04	18.13
Cro-1026B	Croatia	45.44598	14.7114	Fig.1; Fig.2; Fig.3	151	28292110	27937065	24553438	21.51	21.24	18.66
Cro-1027A	Croatia	45.49499	14.6506	Fig.1; Fig.2; Fig.3	151	25942518	25730148	21067260	19.72	19.56	16.01
Cro-972A	Croatia	45.7527	16.11001	Fig.1; Fig.2; Fig.3	151	30529798	30089108	23560771	23.21	22.87	17.91
Cro-973A	Croatia	45.69583	16.39772	Fig.1; Fig.2; Fig.3	151	32872950	32309335	25192620	24.99	24.56	19.15
Cro-974A	Croatia	45.6707	16.42506	Fig.1; Fig.2; Fig.3	151	26549456	26172732	20236272	20.18	19.89	15.38
Cro-977A	Croatia	45.53736	16.84137	Fig.1; Fig.2; Fig.3	151	26224290	25985700	21092511	19.93	19.75	16.03
Cro-978A	Croatia	45.57364	16.91291	Fig.1; Fig.2; Fig.3	100	34747062	34404147	31542028	17.49	17.32	15.88
Cro-979A	Croatia	45.60043	16.98295	Fig.1; Fig.2; Fig.3	151	25408248	19703678	15347024	19.31	14.98	11.67
Cro-980B	Croatia	45.63793	17.05804	Fig.1; Fig.2; Fig.3	151	26657346	26450000	21924655	20.26	20.1	16.67
Cro-981A	Croatia	45.65578	17.00966	Fig.1; Fig.2; Fig.3	151	31265792	30863078	25263123	23.77	23.46	19.2
Cro-984A	Croatia	45.69279	15.71886	Fig.1; Fig.2; Fig.3	151	27848146	27630602	21704765	21.17	21	16.5
Cro-985A	Croatia	45.67893	15.66041	Fig.1; Fig.2; Fig.3	151	30584274	30066385	23775303	23.25	22.85	18.07
Cro-986A	Croatia	45.43455	15.58564	Fig.1; Fig.2; Fig.3	151	27511066	27288564	22538390	20.91	20.74	17.13
Cro-987A	Croatia	45.33774	15.609	Fig.1; Fig.2; Fig.3	151	30780758	30377708	23915787	23.4	23.09	18.18
Cro-988A	Croatia	45.33733	15.60864	Fig.1; Fig.2; Fig.3	151	27118910	26731055	20983602	20.61	20.32	15.95
Cro-990A	Croatia	45.16005	15.56162	Fig.1; Fig.2; Fig.3	151	26802620	26429678	20708577	20.37	20.09	15.74
Cro-991A	Croatia	45.04947	15.62399	Fig.1; Fig.2; Fig.3	151	34506596	29502185	25679017	26.23	22.42	19.52
Cro-992B	Croatia	44.92979	15.62523	Fig.1; Fig.2; Fig.3	151	31680690	31161895	25866787	24.08	23.69	19.66
Cro-993A	Croatia	44.87961	15.62222	Fig.1; Fig.3	151	33062638	32782927	25461161	25.13	24.92	19.35
Cro-994A	Croatia	44.88084	15.62	Fig.1; Fig.2; Fig.3	151	26928068	26656255	21860770	20.47	20.26	16.62
Cro-995A	Croatia	44.79755	15.68344	Fig.1; Fig.3	151	26725208	26508409	20822666	20.31	20.15	15.83
Cro-996A	Croatia	44.69467	15.74877	Fig.1; Fig.2; Fig.3	151	26260350	25997896	20728308	19.96	19.76	15.76
Cro-997B	Croatia	44.48869	15.72867	Fig.1; Fig.2; Fig.3	151	31434760	31155031	24890885	23.89	23.68	18.92
Cro-998A	Croatia	44.45615	15.65498	Fig.1; Fig.2; Fig.3	151	26403282	26133938	20696002	20.07	19.86	15.73
Cze-917A	Czech Republic	49.68826	12.54035	Fig.1; Fig.2; Fig.3	151	25192990	24951312	19319979	19.15	18.97	14.69
Cze-918D	Czech Republic	49.57772	13.54446	Fig.1; Fig.2; Fig.3	151	32684936	32182837	24676721	24.84	24.46	18.76
Cze-919A	Czech Republic	49.57823	13.54786	Fig.1; Fig.2; Fig.3	151	25940446	25575696	19459905	19.72	19.44	14.79
Cze-922A	Czech Republic	49.55965	14.02583	Fig.1; Fig.2; Fig.3	100	28658480	28474864	25785043	14.43	14.33	12.98
Cze-923A	Czech Republic	48.9899	14.2671	Fig.1; Fig.2; Fig.3	151	32847974	32542897	25431338	24.97	24.74	19.33
Cze-927B	Czech Republic	48.84497	14.36492	Fig.1; Fig.2; Fig.3	100	24826582	24526068	22496397	12.5	12.35	11.32
Cze-929A	Czech Republic	49.02488	14.50208	Fig.1; Fig.2; Fig.3	100	33030616	32653289	29413202	16.63	16.44	14.81
Cze-931A	Czech Republic	49.28588	14.78715	Fig.1; Fig.2; Fig.3	100	27887648	27370212	24868604	14.04	13.78	12.52
Cze-933A	Czech Republic	49.30131	15.07288	Fig.1; Fig.2; Fig.3	151	31179228	30927058	23998662	23.7	23.51	18.24
Cze-934A	Czech Republic	49.42988	15.22449	Fig.1; Fig.2; Fig.3	151	30246588	29467839	22692035	22.99	22.4	17.25
Cze-938A	Czech Republic	49.39826	16.83697	Fig.1; Fig.2; Fig.3	100	23870454	23594033	21733207	12.02	11.88	10.94
Dh-1	The Netherlands	52.19566	6.57731	Fig.1; Fig.2; Fig.3	100	52530412	51214620	47670393	26.44	25.78	24
Dub-0	Ireland	53.376317	-6.242022	Fig.1; Fig.2; Fig.3	100	31435112	31209094	30367916	15.82	15.71	15.29
Dun-1	United Kingdom	56.46792	-2.94206	Fig.1; Fig.2; Fig.3	100	26699460	26381196	25605297	13.44	13.28	12.89
Eba-1	France	46.73275	1.22101	Fig.1; Fig.3	100	26963826	26676138	26188386	13.57	13.43	13.18
Ebg-1	United Kingdom	55.96655	-3.2065	Fig.1; Fig.2; Fig.3	151	28960556	28526682	24386319	22.01	21.68	18.54
Edd-1	United Kingdom	56.70187	-3.70114	Fig.1; Fig.2; Fig.3	151	31891566	31690890	27089884	24.24	24.09	20.59
Edi-0	United Kingdom	55.57	-3.11	Fig.1; Fig.2; Fig.3	100	29221706	28960724	27556698	14.71	14.58	13.87
Eif-602C	Germany	50.55052	6.74027	Fig.1; Fig.2; Fig.3	100	28648866	28323242	27207312	14.42	14.26	13.7
Eif-605D	Germany	50.5421	6.69801	Fig.1; Fig.3	100	30939348	30497694	29305635	15.57	15.35	14.75
Eif-606A	Germany	50.54295	6.69801	Fig.1; Fig.2; Fig.3	100	27796182	27485405	26644748	13.99	13.84	13.41
Elb-1	France	46.40124	6.5949	Fig.1; Fig.2; Fig.3	151	29153126	28938568	25249459	22.16	22	19.19
ELC-603C	Spain	36.45508	-5.21398	Fig.1; Fig.2; Fig.3	151	28940640	28625049	25203134	22	21.76	19.16
ELC-606	France	44.03111	5.21039	Fig.1; Fig.3	151	31109726	30802432	27156819	23.65	23.41	20.64
ELC-609B	France	43.4912	5.2235	Fig.1; Fig.3	151	26386228	26112430	23839754	20.06	19.85	18.12
ELC-905	United Kingdom	52.0454	-1.5343	Fig.1; Fig.2; Fig.3	151	26505924	26283255	22722939	20.15	19.98	17.27
Epw-1	The Netherlands	52.15227	6.7033	Fig.1; Fig.2; Fig.3	100	37148522	36503018	34535035	18.7	18.38	17.38
Esp-1	Spain	37.17519	-3.59112	Fig.1; Fig.2; Fig.3	49	114212986	113497593	93878484	28.17	28	23.16
Esp-1069A	Spain	43.38408	-4.40372	Fig.1; Fig.2; Fig.3	151	29884218	29568900	25015344	22.72	22.48	19.01
Esp-1070B	Spain	43.43884	-4.85157	Fig.1; Fig.2; Fig.3	151	29079346	28703369	23862285	22.1	21.82	18.14
Esp-1072A	Spain	43.32607	-4.7892	Fig.1; Fig.2; Fig.3	151	27507886	25107719	20735657	20.91	19.08	15.76
Esp-2	Spain	42.59909	-5.54272	Fig.1; Fig.3	100	47594142	46729492	43469468	23.96	23.52	21.88
For-1	Italy	42.29985	12.59337	Fig.1; Fig.2; Fig.3	100	38385750	37964918	35994575	19.32	19.11	18.12
Gdm-1B	Italy	42.5168	14.0564	Fig.1; Fig.2; Fig.3	100	26352400	26151591	20935270	13.27	13.16	10.54
Ger-1	Germany	49.40159	8.67399	Fig.1; Fig.2; Fig.3	100	31680942	30542932	28337802	15.95	15.37	14.26
Ger-1062A	Germany	47.77555	12.90531	Fig.1; Fig.2; Fig.3	151	31595146	31348961	28087364	24.02	23.83	21.35
Ger-666A	Germany	50.7338	6.44651	Fig.1; Fig.2; Fig.3	100	29404338	29197255	28642960	14.8	14.7	14.42
Ger-667A	Germany	50.72964	6.45354	Fig.1; Fig.2; Fig.3	100	31610372	31377741	30832531	15.91	15.8	15.52
Ger-909C	Germany	49.77893	10.20632	Fig.1; Fig.2; Fig.3	151	34216594	34011121	26106313	26.01	25.85	19.84
Ger-910A	Germany	49.44711	11.66332	Fig.1; Fig.2; Fig.3	151	28422212	27993262	21388479	21.6	21.28	16.26
Ger-911D	Germany	49.61066	11.62737	Fig.1; Fig.2; Fig.3	100	27556950	27310341	21080810	13.87	13.75	10.61
Ger-913A	Germany	49.61421	11.64466	Fig.1; Fig.2; Fig.3	151	31014898	30818417	23640302	23.57	23.43	17.97
Ger-915A	Germany	49.62243	11.8205	Fig.1; Fig.2; Fig.3	151	25019722	24389365	20351818	19.02	18.54	15.47
Glen-0	Ireland	53.010352	-6.328252	Fig.1; Fig.2; Fig.3	100	30683696	30377629	29438283	15.45	15.29	14.82
Gr-1	Greece	40.62117	23.1918	Fig.1; Fig.2; Fig.3	49	116997676	115769387	101587810	28.86	28.56	25.06
Gr-2	Greece	40.99441	22.87411	Fig.1; Fig.2; Fig.3	49	114657052	113935630	101338219	28.28	28.1	25
Hbg-1	The Netherlands	52.15958	6.71516	Fig.1; Fig.2; Fig.3	100	48822068	48240379	44890181	24.58	24.28	22.6
Hen-1a	Germany	50.7614	7.27458	Fig.1; Fig.2; Fig.3	151	31713400	27668878	24885677	24.11	21.03	18.92
Hoe-1	Germany	51.12465	13.29169	Fig.1; Fig.2; Fig.3	100	35844360	35273664	34585493	18.04	17.76	17.41
HOV-1	The Netherlands	52.27376	6.81432	Fig.1; Fig.2; Fig.3	100	47282526	45915424	41321268	23.8	23.11	20.8
Hpt-1	United Kingdom	55.94081	-3.18275	Fig.1; Fig.2; Fig.3	150	27960626	27658163	22352762	21.11	20.88	16.88
IP-Ada-1	Spain	40.3057	-4.64635	Fig.1; Fig.2; Fig.3	100	31630492	31205828	29649453	15.92	15.71	14.93
IP-And-1	Spain	38.09004	-3.98143	Fig.1; Fig.2; Fig.3	151	29489870	29153782	25260826	22.42	22.16	19.2
IP-Ara-2	Spain	41.70092	-3.68317	Fig.1; Fig.2; Fig.3	151	27610618	26558291	22552426	20.99	20.19	17.14
IP-Aro-0	Spain	43.55383	-6.13149	Fig.1; Fig.2; Fig.3	151	29918220	29336214	25630040	22.74	22.3	19.48
IP-Ata-1	Spain	41.21909	-4.73968	Fig.1; Fig.2; Fig.3	151	29226666	28926026	24041183	22.22	21.99	18.27
IP-Bon-1	Spain	36.87676	-6.28975	Fig.1; Fig.2; Fig.3	100	47616206	46706744	43754953	23.97	23.51	22.03
IP-Bra-6	Spain	42.49518	-6.15099	Fig.1; Fig.2; Fig.3	100	29850506	29634599	25227398	15.03	14.92	12.7
IP-Bub-1	Spain	39.64915	-4.96831	Fig.1; Fig.2; Fig.3	100	29216544	28973716	27982430	14.71	14.58	14.09
IP-Bug-11	Spain	42.36011	-3.70093	Fig.1; Fig.2; Fig.3	100	39334556	38870846	33108822	19.8	19.57	16.67
IP-Caa-1	Spain	40.7638	-6.2093	Fig.1; Fig.2; Fig.3	151	29108304	28755332	25070462	22.13	21.86	19.06
IP-Cat-5	Spain	40.54208	-3.68695	Fig.1; Fig.2; Fig.3	100	29623670	29346980	23473917	14.91	14.77	11.82
IP-Cdl-4	Spain	42.92052	-5.8766	Fig.1; Fig.2; Fig.3	100	29717526	29162351	28460088	14.96	14.68	14.33
IP-Ees-1	Spain	40.58831	-4.14678	Fig.1; Fig.3	100	33648152	33369011	32556245	16.94	16.8	16.39
IP-Fuc-2	Spain	38.40037	-4.30475	Fig.1; Fig.3; SNP_QC	151	32209186	29867621	25266875	24.48	22.7	19.21
IP-Hdc-0	Spain	41.48097	-3.69386	Fig.1; Fig.2; Fig.3	100	29972910	29516001	28525763	15.09	14.86	14.36
IP-Hin-0	Spain	37.26664	-6.43261	Fig.1; Fig.2; Fig.3	100	29985518	29711636	23359944	15.09	14.96	11.76
IP-Lac-1	Spain	43.32444	-5.91575	Fig.1; Fig.2; Fig.3	100	29636778	28027285	27162906	14.92	14.11	13.67
IP-Lao-0	Spain	41.12038	-5.46514	Fig.1; Fig.3	151	26614172	26396021	23518105	20.23	20.06	17.88
IP-Lao-1	Spain	41.12038	-5.46514	Fig.1; Fig.3	151	24342070	24142849	21523589	18.5	18.35	16.36
IP-Lao-10	Spain	41.12038	-5.46514	Fig.1; Fig.3	151	25047712	24844307	22333006	19.04	18.88	16.98
IP-Lao-11	Spain	41.12038	-5.46514	Fig.1; Fig.3	151	31159994	30728950	27198124	23.69	23.36	20.67
IP-Lao-12	Spain	41.12038	-5.46514	Fig.1; Fig.3	151	29565482	28535583	25203043	22.47	21.69	19.16
IP-Lao-2	Spain	41.12038	-5.46514	Fig.1; Fig.3	151	25552188	25342754	22418298	19.42	19.26	17.04
IP-Lao-3	Spain	41.12038	-5.46514	Fig.1; Fig.3	151	25933390	25690121	23253671	19.71	19.53	17.68
IP-Lao-4	Spain	41.12038	-5.46514	Fig.1; Fig.3	151	31823036	31152869	29570837	24.19	23.68	22.48
IP-Lao-5	Spain	41.12038	-5.46514	Fig.1; Fig.3	151	34399932	33991488	32365465	26.15	25.84	24.6
IP-Lao-6	Spain	41.12038	-5.46514	Fig.1; Fig.3	151	31101844	30831482	28817943	23.64	23.44	21.9
IP-Lao-7	Spain	41.12038	-5.46514	Fig.1; Fig.3	151	29990608	29708480	28133387	22.8	22.58	21.38
IP-Lao-8	Spain	41.12038	-5.46514	Fig.1; Fig.3	151	26509892	26307658	24948554	20.15	20	18.96
IP-Lao-9	Spain	41.12037	-5.46515	Fig.1; Fig.2; Fig.3	151	21648798	21458673	20095824	16.46	16.31	15.28
IP-Lau-0	Spain	43.05459	-5.13177	Fig.1; Fig.3	100	33693458	33380196	32459336	16.96	16.8	16.34
IP-Lay-0	Spain	43.0644	-5.37269	Fig.1; Fig.2; Fig.3	100	28911670	28682114	25705654	14.55	14.44	12.94
IP-Lbe-3	Spain	40.60126	-3.93024	Fig.1; Fig.2; Fig.3	100	30166626	29861397	29092517	15.19	15.03	14.64
IP-Lbo-3	Spain	43.04357	-6.46341	Fig.1; Fig.2; Fig.3	100	28045814	27815680	24933706	14.12	14	12.55
IP-Loz-0	Spain	40.97825	-3.80063	Fig.1; Fig.3	151	32258284	31779601	29923475	24.52	24.16	22.75
IP-Loz-1	Spain	40.97825	-3.80063	Fig.1; Fig.3	151	23093068	22719481	21574492	17.55	17.27	16.4
IP-Loz-12	Spain	40.97825	-3.80064	Fig.1; Fig.2; Fig.3	151	29100842	28586291	26828746	22.12	21.73	20.39
IP-Loz-13	Spain	40.97825	-3.80063	Fig.1; Fig.3	151	32446936	32157268	30285684	24.66	24.44	23.02
IP-Loz-14	Spain	40.97825	-3.80063	Fig.1; Fig.3	151	32372236	32006071	29941846	24.61	24.33	22.76
IP-Loz-15	Spain	40.97825	-3.80063	Fig.1; Fig.3	151	34760282	34347195	32561507	26.42	26.11	24.75
IP-Loz-16	Spain	40.97825	-3.80063	Fig.1; Fig.3	151	30849624	30240008	28491810	23.45	22.99	21.66
IP-Loz-17	Spain	40.97825	-3.80063	Fig.1; Fig.3	151	30113694	29730800	27894957	22.89	22.6	21.2
IP-Loz-18	Spain	40.97825	-3.80063	Fig.1; Fig.3	151	32532732	32231262	30449545	24.73	24.5	23.15
IP-Loz-19	Spain	40.97825	-3.80063	Fig.1; Fig.3	151	25008574	24802430	23469758	19.01	18.85	17.84
IP-Loz-20	Spain	40.97825	-3.80063	Fig.1; Fig.3	151	31847774	31557200	29710484	24.21	23.99	22.58
IP-Loz-21	Spain	40.97825	-3.80063	Fig.1; Fig.3	151	30186076	29913540	28176993	22.94	22.74	21.42
IP-Loz-24	Spain	40.97825	-3.80063	Fig.1; Fig.3	151	32736630	32316613	30159731	24.88	24.56	22.92
IP-Loz-25	Spain	40.97825	-3.80063	Fig.1; Fig.3	151	32464512	32237376	30447832	24.68	24.5	23.14
IP-Loz-3	Spain	40.97825	-3.80063	Fig.1; Fig.3	151	28716414	28484918	26759891	21.83	21.65	20.34
IP-Loz-9	Spain	40.97825	-3.80063	Fig.1; Fig.3	151	32496160	31934250	29976463	24.7	24.27	22.79
IP-Lug-0	Spain	43.00831	-7.5561	Fig.1; Fig.2; Fig.3	100	29475152	29234623	23257929	14.84	14.72	11.71
IP-Maa-1	Portugal	41.68372	-8.52775	Fig.1; Fig.2; Fig.3	151	31891588	31502230	26571365	24.24	23.95	20.2
IP-Mar-0	Spain	39.58133	-3.93165	Fig.1; Fig.2; Fig.3	151	31319936	30974678	26370107	23.81	23.54	20.04
IP-Nam-8	Spain	39.88767	-5.49718	Fig.1; Fig.2; Fig.3	100	34946924	34607619	33557827	17.59	17.42	16.89
IP-Pds-0	Spain	42.87328	-6.45048	Fig.1; Fig.2; Fig.3	151	26782888	26520546	22611827	20.36	20.16	17.19
IP-Pun-0	Spain	40.4033	-4.77574	Fig.1; Fig.2; Fig.3	100	35808698	35295329	30963926	18.03	17.77	15.59
IP-Puv-0	Spain	43.56527	-6.64514	Fig.1; Fig.2; Fig.3	100	31868836	31677142	26396972	16.04	15.95	13.29
IP-Qui-3	Spain	42.69179	-6.93012	Fig.1; Fig.2; Fig.3	100	32845778	32500340	27204629	16.53	16.36	13.69
IP-Qut-0	Spain	42.4004	-3.54054	Fig.1; Fig.2; Fig.3	151	30012676	29203216	25085555	22.81	22.2	19.07
IP-Rob-0	Spain	39.58279	-4.85149	Fig.1; Fig.2; Fig.3	100	25920924	25229801	24652435	13.05	12.7	12.41
IP-Roi-1	Spain	37.33593	-6.59963	Fig.1; Fig.2; Fig.3	100	36380004	36003153	34934762	18.31	18.12	17.59
IP-Saa-1	Spain	39.02238	-6.02616	Fig.1; Fig.2; Fig.3	100	35235996	34923196	28993540	17.74	17.58	14.59
IP-Sad-0	Spain	42.5338	-4.72994	Fig.1; Fig.2; Fig.3	100	37784938	37454835	36271706	19.02	18.85	18.26
IP-Sda-0	Spain	42.79734	-5.66155	Fig.1; Fig.2; Fig.3	151	34627854	34307541	28697872	26.32	26.08	21.81
IP-See-0	Spain	42.79359	-7.35486	Fig.1; Fig.2; Fig.3	151	32043824	31622255	26885452	24.36	24.04	20.44
IP-Slc-0	Spain	38.47056	-3.74434	Fig.1; Fig.2; Fig.3	100	29393370	28928604	27730229	14.8	14.56	13.96
IP-Sob-0	Spain	42.48105	-7.58265	Fig.1; Fig.2; Fig.3	151	35048518	34674069	28807440	26.64	26.36	21.9
IP-Sot-0	Spain	41.26072	-3.54639	Fig.1; Fig.2; Fig.3	151	28374022	28097596	23867230	21.57	21.36	18.14
IP-Stp-0	Spain	41.1922	-3.58156	Fig.1; Fig.2; Fig.3	100	36597682	36223198	35394332	18.42	18.23	17.82
IP-Tod-6	Spain	41.46791	-5.04545	Fig.1; Fig.2; Fig.3	100	25572392	25286672	24777868	12.87	12.73	12.47
IP-Toi-0	Spain	43.00012	-5.69173	Fig.1; Fig.2; Fig.3	151	28076938	27745007	23773000	21.34	21.09	18.07
IP-Tui-3	Spain	42.04701	-8.64158	Fig.1; Fig.2; Fig.3	151	30103750	29797667	25254516	22.88	22.65	19.2
IP-Vac-0	Spain	42.29881	-5.52357	Fig.1; Fig.2; Fig.3	100	40225176	39971838	32969674	20.25	20.12	16.6
IP-Var-2	Spain	39.42257	-6.35672	Fig.1; Fig.2; Fig.3	100	28949952	28702903	22992637	14.57	14.45	11.57
IP-Vit-0	Spain	39.22139	-4.81857	Fig.1; Fig.2; Fig.3	151	28230670	27922384	23669012	21.46	21.22	17.99
Ire-1	Ireland	53.36602	-6.20451	Fig.1; Fig.2; Fig.3	100	36062142	35680827	35025578	18.15	17.96	17.63
Ire-3	Ireland	53.03744	-9.07413	Fig.1; Fig.2; Fig.3	100	41285796	40961463	39648250	20.78	20.62	19.96
Ita-1	Italy	42.98581	12.48247	Fig.1; Fig.3	49	112998508	112285071	97733937	27.87	27.7	24.11
Ita-1066	Italy	44.29005	7.42725	Fig.1; Fig.2; Fig.3	151	31724290	31449337	28374200	24.11	23.91	21.57
Ivt-1	United Kingdom	55.95683	-3.12875	Fig.1; Fig.2; Fig.3	150	29023102	28813226	23355711	21.91	21.76	17.64
Jap	Japan	36.98333	137.76667	Fig.1; Fig.2; Fig.3	100	67423422	65555487	63871638	33.94	33	32.15
Jap				Fig.1; Fig.3	49	117658846	116649968	95762022	29.02	28.77	23.62
Kelmis-2	Belgium	50.70636	6.00515	Fig.1; Fig.2; Fig.3	100	28241128	27837860	26810979	14.22	14.01	13.5
Kyo-1	Japan	34.97866	135.79085	Fig.1; Fig.3	100	39315406	38863293	37888084	19.79	19.56	19.07
Lad-3	United Kingdom	55.6356	-6.1275	Fig.1; Fig.2; Fig.3	100	28548466	28284321	27002124	14.37	14.24	13.59
Lar-3	United Kingdom	55.86728	-6.11857	Fig.1; Fig.2; Fig.3	100	26976366	26735567	25726138	13.58	13.46	12.95
LC_Ger-2	Germany	52.37363	7.14072	Fig.1; Fig.2; Fig.3	100	38813288	38285125	35268850	19.54	19.27	17.75
LC_Ger-3	Germany	51.2114	7.5249	Fig.1; Fig.2; Fig.3	100	46277692	45237305	43074014	23.3	22.77	21.68
LC_Ita-3	Italy	43.08138	13.04182	Fig.1; Fig.3	100	51150310	50524445	46616180	25.75	25.43	23.47
Lec-1	France	43.8186	3.6988	Fig.1; Fig.2; Fig.3	100	56345156	47204095	14285650	28.36	23.76	7.19
Leo-1	Spain	42.93878	-6.31862	Fig.1; Fig.2; Fig.3	100	32045940	31836486	25306802	16.13	16.03	12.74
Liz-1287A	United Kingdom	50.00973	-5.16358	Fig.1; Fig.2; Fig.3	151	29392740	29130834	27632464	22.34	22.14	21
Liz-1287B	United Kingdom	50.00973	-5.16358	Fig.1; Fig.3	151	31619650	31342130	29879923	24.03	23.82	22.71
Liz-1287C	United Kingdom	50.00973	-5.16358	Fig.1; Fig.3	151	25434158	25128024	23729948	19.33	19.1	18.04
Liz-1287D	United Kingdom	50.00973	-5.16358	Fig.1; Fig.3	151	32538704	32251881	30730448	24.73	24.52	23.36
Liz-1287E	United Kingdom	50.00973	-5.16358	Fig.1; Fig.3	151	34860850	34552974	32734812	26.5	26.26	24.88
Liz-1287F	United Kingdom	50.00973	-5.16358	Fig.1; Fig.3	151	33349772	33008247	31297113	25.35	25.09	23.79
Liz-1287H	United Kingdom	50.00973	-5.16358	Fig.1; Fig.3	151	31797300	31498963	29765757	24.17	23.94	22.63
Liz-1287I	United Kingdom	50.00973	-5.16358	Fig.1; Fig.3	151	32212986	31867947	30218661	24.49	24.22	22.97
Liz-1287J	United Kingdom	50.00973	-5.16358	Fig.1; Fig.3	151	29465252	29118182	27674019	22.4	22.13	21.04
Liz-1287K	United Kingdom	50.00973	-5.16358	Fig.1; Fig.3	151	32357340	31947496	30442021	24.6	24.28	23.14
Liz-1287L	United Kingdom	50.00973	-5.16358	Fig.1; Fig.3	150	13954954	13777866	13144819	10.54	10.4	9.93
Liz-1288A	United Kingdom	50.00972	-5.16355	Fig.1; Fig.2; Fig.3	151	28444338	27978778	23563274	21.62	21.27	17.91
Liz-1291A	United Kingdom	50.01647	-5.25358	Fig.1; Fig.2; Fig.3	151	30404760	30048576	25394133	23.11	22.84	19.3
Liz-1295B	United Kingdom	50.00462	-5.19673	Fig.1; Fig.2; Fig.3	151	32659846	32046199	26801096	24.83	24.36	20.37
Liz-1297A	United Kingdom	49.98307	-5.19392	Fig.1; Fig.2; Fig.3	151	35000372	34674972	28571976	26.6	26.36	21.72
Liz-1300A	United Kingdom	49.99668	-5.21008	Fig.1; Fig.2; Fig.3	151	24776524	24400796	20996008	18.83	18.55	15.96
Liz-1302A	United Kingdom	50.03708	-5.12492	Fig.1; Fig.2; Fig.3	151	29502622	27789170	23201464	22.43	21.12	17.64
Liz-1303A	United Kingdom	50.02612	-5.09757	Fig.1; Fig.2; Fig.3	151	28820896	28533117	23895325	21.91	21.69	18.16
Liz-1306A	United Kingdom	50.02132	-5.09667	Fig.1; Fig.2; Fig.3	151	27955654	27509570	23316157	21.25	20.91	17.72
Liz-1307A	United Kingdom	50.01902	-5.0961	Fig.1; Fig.2; Fig.3	151	26500948	26198889	21537688	20.14	19.91	16.37
Liz-1310B	United Kingdom	50.01608	-5.09288	Fig.1; Fig.2; Fig.3	151	27932362	27659901	26274384	21.23	21.02	19.97
Liz-1312A	United Kingdom	50.01573	-5.09237	Fig.1; Fig.2; Fig.3	151	26345796	26100283	23800646	20.03	19.84	18.09
Liz-1313B	United Kingdom	50.01608	-5.09267	Fig.1; Fig.2; Fig.3	151	26235906	25967371	23243003	19.94	19.74	17.67
Liz-1313C	United Kingdom	50.01608	-5.09267	Fig.1; Fig.3	151	30998272	30720391	27436531	23.56	23.35	20.85
Liz-1313D	United Kingdom	50.01608	-5.09267	Fig.1; Fig.3	151	32677620	32359095	30800296	24.84	24.6	23.41
Liz-1314A	United Kingdom	50.05198	-5.11132	Fig.1; Fig.2; Fig.3	151	31408176	31065159	25100245	23.87	23.61	19.08
Liz-1317A	United Kingdom	50.07958	-5.14267	Fig.1; Fig.2; Fig.3; SNP_QC	151	32052940	31552826	25775535	24.36	23.98	19.59
Liz-1318A	United Kingdom	50.07932	-5.14393	Fig.1; Fig.2; Fig.3	151	29137996	28359380	23612400	22.15	21.56	17.95
Liz-1320A	United Kingdom	51.36783	-2.9613	Fig.1; Fig.2; Fig.3	151	26356398	26088431	21875664	20.03	19.83	16.63
Liz-1321A	United Kingdom	51.36463	-2.96553	Fig.1; Fig.2; Fig.3	151	25795870	25567287	21071113	19.61	19.43	16.02
Liz-1322A	United Kingdom	51.3874	-2.71225	Fig.1; Fig.2; Fig.3	151	28241442	27890660	23497037	21.47	21.2	17.86
Lre-1	United Kingdom	55.96736	-3.16504	Fig.1; Fig.2; Fig.3	150	31800212	31555781	25827523	24.01	23.83	19.5
Mad-1	Portugal (Madeira)	32.69775	-16.99107	Fig.1; Fig.2; Fig.3	49	112701622	111661911	94282013	27.8	27.54	23.26
Mad-670A	Portugal (Madeira)	32.70155	-17.10245	Fig.1; Fig.3	151	29492462	29180949	26064895	22.42	22.18	19.81
Mad-679A	Portugal (Madeira)	32.74858	-17.12495	Fig.1; Fig.3	100	29509790	29274786	26360524	14.85	14.74	13.27
Mad-682A	Portugal (Madeira)	32.75278	-17.1282	Fig.1; Fig.3; SNP_QC	100	27906372	27662967	23497647	14.05	13.93	11.83
Mad-684A	Portugal (Madeira)	32.75488	-17.12963	Fig.1; Fig.3	100	28544998	28097515	27562284	14.37	14.14	13.87
Mad-685A	Portugal (Madeira)	32.75588	-17.13022	Fig.1; Fig.3	100	42023690	41581473	40251662	21.15	20.93	20.26
Mad-686A	Portugal (Madeira)	32.75888	-17.12292	Fig.1; Fig.3	100	29358158	28076182	23524706	14.78	14.13	11.84
Mad-687A	Portugal (Madeira)	32.75993	-17.12783	Fig.1; Fig.3	100	34368228	33686560	32952790	17.3	16.96	16.59
Mad-688A	Portugal (Madeira)	32.76005	-17.12943	Fig.1; Fig.3	100	33524380	33200488	32207287	16.88	16.71	16.21
Mad-689A	Portugal (Madeira)	32.75975	-17.13292	Fig.1; Fig.3	100	31821244	31217389	30491298	16.02	15.71	15.35
Mad-690A	Portugal (Madeira)	32.75818	-17.13238	Fig.1; Fig.3	100	35329074	35044908	29106771	17.78	17.64	14.65
Mad-691A	Portugal (Madeira)	32.75618	-17.13133	Fig.1; Fig.3	100	33286274	32926075	32089595	16.76	16.57	16.15
Mad-693A	Portugal (Madeira)	32.7536	-17.12953	Fig.1; Fig.2; Fig.3	100	36878560	36572240	30249177	18.56	18.41	15.23
Mad-694A	Portugal (Madeira)	32.75342	-17.12967	Fig.1; Fig.3	100	26234178	25912247	20952528	13.21	13.04	10.55
Mad-697A	Portugal (Madeira)	32.7339	-17.10402	Fig.1; Fig.2; Fig.3	100	25070742	24697529	24003408	12.62	12.43	12.08
Mad-698A	Portugal (Madeira)	32.7162	-17.11185	Fig.1; Fig.3	100	30584274	30294290	29499462	15.4	15.25	14.85
Mad-704A	Portugal (Madeira)	32.80353	-17.13953	Fig.1; Fig.2; Fig.3	100	29625348	29118327	28352542	14.91	14.66	14.27
Mad-705A	Portugal (Madeira)	32.80648	-17.14068	Fig.1; Fig.3	100	27354958	27117977	26480291	13.77	13.65	13.33
Mad-706A	Portugal (Madeira)	32.82263	-17.15387	Fig.1; Fig.3	100	27380010	27131583	26522501	13.78	13.66	13.35
Mad-708A	Portugal (Madeira)	32.86307	-17.17593	Fig.1; Fig.3	100	25707370	25503309	24911407	12.94	12.84	12.54
Mad-712A	Portugal (Madeira)	32.8413	-17.1983	Fig.1; Fig.2; Fig.3	100	26123568	25811960	21276267	13.15	12.99	10.71
Mad-713A	Portugal (Madeira)	32.8275	-17.20757	Fig.1; Fig.2; Fig.3	100	26583772	26335138	21340521	13.38	13.26	10.74
Mad-714B	Portugal (Madeira)	32.82598	-17.20507	Fig.1; Fig.3	100	37384834	37051915	36027601	18.82	18.65	18.14
Mad-716B	Portugal (Madeira)	32.74188	-17.01563	Fig.1; Fig.2; Fig.3	100	34382474	34066767	33248054	17.31	17.15	16.74
Mad-717A	Portugal (Madeira)	32.78958	-17.02603	Fig.1; Fig.3	100	26282600	26053450	25349969	13.23	13.11	12.76
Mad-719A	Portugal (Madeira)	32.7881	-17.01773	Fig.1; Fig.3	100	29560244	29322179	22853822	14.88	14.76	11.5
Mad-723A	Portugal (Madeira)	32.8046	-16.96688	Fig.1; Fig.2; Fig.3	100	31337220	31069245	23801375	15.77	15.64	11.98
Mad-725A	Portugal (Madeira)	32.82455	-16.95285	Fig.1; Fig.3	100	27978144	27771653	25060014	14.08	13.98	12.61
Mad-726A	Portugal (Madeira)	32.82147	-16.94527	Fig.1; Fig.3	100	34523954	34234453	33255860	17.38	17.23	16.74
Mad-732A	Portugal (Madeira)	32.73568	-16.88562	Fig.1; Fig.2; Fig.3	100	32838952	32457608	31697568	16.53	16.34	15.96
Mar-1	Portugal (Madeira)	32.75361	-17.12972	Fig.1; Fig.2; Fig.3	100	33299380	32966665	32055934	16.76	16.59	16.14
Meat-1	Ireland	52.884625	-6.232072	Fig.1; Fig.2; Fig.3	100	29345694	29081074	28435707	14.77	14.64	14.31
MNz-1B	New Zealand	-41.08361	174.8687	Fig.1; Fig.2; Fig.3	100	30189700	29890814	23747928	15.2	15.05	11.95
koe-01	Germany	50.95666	6.86032	Fig.1; Fig.2; Fig.3	100	32741646	32396263	31924129	16.48	16.31	16.07
koe-02	Germany	50.95664	6.86041	Fig.1; Fig.3	151	25379462	25229684	23802373	19.29	19.18	18.09
koe-03	Germany	50.95659	6.86052	Fig.1; Fig.3	151	29348908	29100691	27630479	22.31	22.12	21
koe-04	Germany	50.95652	6.86072	Fig.1; Fig.3	151	27728204	27507331	25950928	21.08	20.91	19.73
koe-06	Germany	50.95644	6.86098	Fig.1; Fig.3	151	34902992	34692468	32749577	26.53	26.37	24.89
koe-07	Germany	50.95641	6.86106	Fig.1; Fig.3	151	28416134	28211294	26445802	21.6	21.44	20.1
koe-09	Germany	50.95635	6.86127	Fig.1; Fig.3	151	31247600	31027328	29215569	23.75	23.58	22.21
koe-10	Germany	50.95635	6.8613	Fig.1; Fig.2; Fig.3	100	30012276	29790734	29088203	15.11	15	14.64
koe-11	Germany	50.95634	6.86134	Fig.1; Fig.3	151	26447992	26298806	24938962	20.1	19.99	18.96
koe-12	Germany	50.95625	6.86131	Fig.1; Fig.3	151	26516630	26291351	24892788	20.16	19.98	18.92
koe-18	Germany	50.956	6.861	Fig.1; Fig.3	151	30173830	29197886	27642523	22.94	22.19	21.01
koe-19	Germany	50.95608	6.86078	Fig.1; Fig.3	151	26287054	25898526	24580752	19.98	19.69	18.68
koe-20	Germany	50.95609	6.86076	Fig.1; Fig.3	100	36924416	36526787	35755575	18.59	18.39	18
koe-21	Germany	50.95609	6.86071	Fig.1; Fig.3	151	28040546	27813250	26256793	21.31	21.14	19.96
koe-22	Germany	50.95609	6.86071	Fig.1; Fig.3	151	23720846	23485778	22101993	18.03	17.85	16.8
koe-23	Germany	50.95614	6.86055	Fig.1; Fig.3	151	31556984	30873326	29019654	23.99	23.47	22.06
MPIPZ-649B	Germany	50.95666	6.85822	Fig.1; Fig.3	151	31750786	31558717	28265351	24.13	23.99	21.48
MPIPZ-651B	Germany	50.95684	6.85751	Fig.1; Fig.3	151	32247110	32015628	28563977	24.51	24.34	21.71
MPIPZ-652B	Germany	50.95681	6.8572	Fig.1; Fig.3	151	31289090	31121926	27596956	23.78	23.66	20.98
MPIPZ-653A	Germany	50.95662	6.8573	Fig.1; Fig.2; Fig.3	100	39035436	38674311	37831630	19.65	19.47	19.04
MPIPZ-653B	Germany	50.95662	6.8573	Fig.1; Fig.3	151	32705432	32461420	29280682	24.86	24.67	22.26
MPIPZ-654B	Germany	50.95684	6.85676	Fig.1; Fig.3	151	21669700	21538424	19126165	16.47	16.37	14.54
MPIPZ-655B	Germany	50.95704	6.85669	Fig.1; Fig.3	151	25389066	25247261	22211207	19.3	19.19	16.88
MPIPZ-656B	Germany	50.95715	6.85575	Fig.1; Fig.3	151	35540446	35252515	31229617	27.01	26.8	23.74
MPIPZ-657B	Germany	50.95731	6.85567	Fig.1; Fig.3	151	34118388	33886270	30185586	25.93	25.76	22.94
MPIPZ-658B	Germany	50.96056	6.89386	Fig.1; Fig.3	151	26169148	26006719	23293231	19.89	19.77	17.71
MPIPZ-659B	Germany	50.95822	6.85795	Fig.1; Fig.3	151	23242464	23033347	20473520	17.67	17.51	15.56
MPIPZ-660B	Germany	50.95643	6.85845	Fig.1; Fig.3	151	24167906	23988319	21578775	18.37	18.23	16.4
MPIPZ-661A	Germany	50.95609	6.85897	Fig.1; Fig.2; Fig.3	100	32193012	31934958	31417646	16.21	16.08	15.82
MPIPZ-661B	Germany	50.95609	6.85897	Fig.1; Fig.3	151	26139676	25896949	23662793	19.87	19.68	17.99
MPIPZ-662B	Germany	50.9558	6.85982	Fig.1; Fig.3	151	31649774	31480144	28183392	24.06	23.93	21.42
MPIPZ-663B	Germany	50.95681	6.86197	Fig.1; Fig.3	151	25278352	25116671	22254998	19.21	19.09	16.92
MPIPZ-664A	Germany	50.95699	6.8622	Fig.1; Fig.3	151	26134240	25964333	22863079	19.86	19.74	17.38
MPIPZ-665A	Germany	50.95733	6.86206	Fig.1; Fig.3	100	28696176	28422082	27084995	14.45	14.31	13.63
MPIPZ-665B	Germany	50.95733	6.86206	Fig.1; Fig.3	151	26710176	26489127	23780058	20.3	20.13	18.08
MPIPZ-665D	Germany	50.95733	6.86206	Fig.1; Fig.3	151	26420412	26253425	23847467	20.08	19.96	18.13
Mpp-1	Portugal (Madeira)	32.69775	-16.99107	Fig.1; Fig.2; Fig.3	100	42843576	42360900	40784070	21.57	21.32	20.53
Nmg-1	The Netherlands	51.84346	5.85609	Fig.1; Fig.2; Fig.3	100	51153826	50316758	46684356	25.75	25.33	23.5
Nus-1	United Kingdom	55.9565	-3.20147	Fig.1; Fig.2; Fig.3	150	26912216	26755894	21163779	20.32	20.2	15.98
NZ	New Zealand	-41.26749	174.75513	Fig.1; Fig.2; Fig.3	100	46990092	38733410	37749626	23.65	19.5	19
NZ				Fig.1; Fig.3	49	121256862	120234190	104793659	29.91	29.66	25.85
Obd-1	United Kingdom	56.41522	-5.47281	Fig.1; Fig.2; Fig.3	150	32199006	32018571	25744790	24.31	24.18	19.44
Ox	United Kingdom	51.75445299	-1.255931966	Fig.1; Fig.2; Fig.3
Par-1	France	48.84664	2.35016	Fig.1; Fig.2; Fig.3	100	39667760	39141767	37290861	19.97	19.7	18.77
Pil-0	Spain (Canary Islands)	28.62822	-17.82815	Fig.1; Fig.2; Fig.3	100	27175358	26766130	26075714	13.68	13.47	13.13
PuB-1	New Zealand	-41.03312	174.88413	Fig.1; Fig.2; Fig.3	100	39189208	37688877	35768886	19.73	18.97	18.01
Rdc-1	Italy	41.0982	14.32902	Fig.1; Fig.2; Fig.3	100	27627998	27328927	26231246	13.91	13.76	13.2
Rdv-1	Spain	43.23036	-4.81786	Fig.1; Fig.2; Fig.3	151	29742128	29365460	24370691	22.61	22.32	18.52
Reims-1A	France	49.25672	4.03376	Fig.1; Fig.2; Fig.3	100	30665330	30367238	28773341	15.44	15.29	14.48
Rom-357C	Romania	46.26597	23.25322	Fig.1; Fig.3	100	45600228	44810188	41829011	22.95	22.56	21.06
Rom-365A	Romania	46.68408	23.29223	Fig.1; Fig.3	100	28679840	28502175	27783725	14.44	14.35	13.99
Sam-1	France	48.46355	2.76873	Fig.1; Fig.2; Fig.3	100	34307600	34070747	33244163	17.27	17.15	16.73
SBR-2	United Kingdom	51.76206	-1.26566	Fig.1; Fig.2; Fig.3	100	42615740	41755422	40752905	21.45	21.02	20.51
Sch-1	The Netherlands	53.48835	6.15086	Fig.1; Fig.2; Fig.3	100	40294862	39631331	36741988	20.28	19.95	18.5
Sch-2	The Netherlands	53.48835	6.15086	Fig.1; Fig.2; Fig.3	100	48757552	48055018	45329338	24.54	24.19	22.82
Sfo-1	USA	37.74792	-122.41539	Fig.1; Fig.2; Fig.3	100	50651702	50070570	48055385	25.5	25.2	24.19
Sha-1a	New Zealand	-41.03562	174.88593	Fig.1; Fig.2; Fig.3	151	31728296	31092269	25767797	24.12	23.63	19.59
Sis-1	United Kingdom	55.62073	-6.21489	Fig.1; Fig.2; Fig.3	100	33348708	33068326	24771175	16.79	16.65	12.47
Slo-1028A	Slovenia	45.70246	14.47462	Fig.1; Fig.2; Fig.3	151	29796256	29563027	24458674	22.65	22.47	18.59
Slo-1029A	Slovenia	45.81096	14.32741	Fig.1; Fig.2; Fig.3	151	31368448	30923185	25667612	23.84	23.51	19.51
Slo-1030B	Slovenia	45.81591	14.29501	Fig.1; Fig.2; Fig.3	151	32558762	32227394	26481076	24.75	24.5	20.13
Slo-1031A	Slovenia	46.23057	14.63831	Fig.1; Fig.2; Fig.3	151	31083278	30818567	25084123	23.63	23.43	19.07
Slo-1032A	Slovenia	46.22284	14.70142	Fig.1; Fig.2; Fig.3	151	28119154	27016942	22321926	21.37	20.54	16.97
Slo-1033A	Slovenia	46.23022	14.70978	Fig.1; Fig.2; Fig.3	151	28925146	28619457	23978453	21.99	21.75	18.23
Slo-1034A	Slovenia	NA	NA	Fig.1; Fig.3	151	35337640	35063289	29451228	26.86	26.65	22.39
Slo-1035A	Slovenia	46.21756	14.9085	Fig.1; Fig.2; Fig.3	151	34677336	34383271	28343700	26.36	26.14	21.54
Slo-1036A	Slovenia	46.24112	14.9424	Fig.1; Fig.2; Fig.3	151	25707658	25402852	21092575	19.54	19.31	16.03
Slo-1037A	Slovenia	46.27063	15.06453	Fig.1; Fig.2; Fig.3	151	27054692	24664265	20762901	20.56	18.75	15.78
Slo-1038B	Slovenia	46.22554	15.09989	Fig.1; Fig.2; Fig.3	151	27486366	25791028	21180621	20.89	19.6	16.1
Slo-1039A	Slovenia	46.20652	15.0831	Fig.1; Fig.2; Fig.3	100	24774174	24552347	22216262	12.47	12.36	11.18
Slo-1040A	Slovenia	46.19171	15.06513	Fig.1; Fig.2; Fig.3	100	31716086	31334928	28840401	15.97	15.77	14.52
Slo-1043B	Slovenia	46.14126	15.10958	Fig.1; Fig.2; Fig.3	151	27143296	22444751	18192286	20.63	17.06	13.83
Slo-1044A	Slovenia	46.14041	15.14962	Fig.1; Fig.2; Fig.3	151	27543286	27025011	23000874	20.94	20.54	17.48
Slo-1045A	Slovenia	46.20166	14.57055	Fig.1; Fig.2; Fig.3	151	31576038	29903911	25756431	24	22.73	19.58
Slo-1047A	Slovenia	46.28968	14.28916	Fig.1; Fig.2; Fig.3	151	31716738	30994515	25625673	24.11	23.56	19.48
Slo-1048A	Slovenia	46.32977	14.22532	Fig.1; Fig.2; Fig.3	151	29518316	29266913	24046008	22.44	22.25	18.28
Slo-1049A	Slovenia	46.47531	13.89933	Fig.1; Fig.2; Fig.3	151	27568538	27384658	22602172	20.96	20.82	17.18
Slo-969A	Slovenia	46.60474	15.67669	Fig.1; Fig.2; Fig.3	151	26328730	26003663	20912751	20.01	19.77	15.9
Slo-971A	Slovenia	46.49947	15.68133	Fig.1; Fig.2; Fig.3	151	27817522	22883333	18236997	21.14	17.39	13.86
Srb-1	United Kingdom	57.4745	-3.21875	Fig.1; Fig.2; Fig.3	151	33131300	32926211	25631053	25.18	25.03	19.48
Sta-1	Germany	51.09235	13.26885	Fig.1; Fig.2; Fig.3	100	27421610	27236136	26593903	13.8	13.71	13.39
Stl-1	United Kingdom	58.24009	-5.39514	Fig.1; Fig.2; Fig.3	151	28700878	28381803	23057761	21.82	21.57	17.53
Swe-2	Sweden	55.34303	13.37229	Fig.1; Fig.2; Fig.3	100	30531442	30313302	29468848	15.37	15.26	14.83
Swe-3A	Sweden	55.3479	13.35174	Fig.1; Fig.2; Fig.3; SNP_QC	100	35143884	34895999	33782298	17.69	17.57	17.01
Swe-6A	Sweden	55.63215	13.69787	Fig.1; Fig.2; Fig.3	100	37621012	37332881	36056507	18.94	18.79	18.15
Swe-8A	Sweden	55.63461	13.68274	Fig.1; Fig.3	100	37655314	37420302	36458244	18.96	18.84	18.35
Swe-1	Sweden	56.6847	16.22444	Fig.1; Fig.3	49	116905778	115844207	100733302	28.84	28.57	24.85
Swe-10A	Sweden	55.914	13.60306	Fig.1; Fig.2; Fig.3	100	31821942	31470989	24728576	16.02	15.84	12.45
Swe-11A	Sweden	56.00898	13.66292	Fig.1; Fig.2; Fig.3	100	25630978	25471596	24972530	12.9	12.82	12.57
Swe-11B	Sweden	56.00898	13.66292	Fig.1; Fig.3	100	37052268	36731702	35749475	18.65	18.49	18
Swe-12C	Sweden	56.01204	13.66021	Fig.1; Fig.2; Fig.3	151	31373588	30863274	25637293	23.85	23.46	19.49
Swe-13B	Sweden	55.98451	14.27033	Fig.1; Fig.2; Fig.3	100	29299820	29058059	28537622	14.75	14.63	14.37
Swe-14A	Sweden	56.19218	15.82823	Fig.1; Fig.2; Fig.3	100	25740706	25571550	25018351	12.96	12.87	12.59
Swe-15A	Sweden	56.63385	16.26725	Fig.1; Fig.2; Fig.3	100	28880790	28649365	25678682	14.54	14.42	12.93
Swe-21C	Sweden	56.63366	16.51293	Fig.1; Fig.2; Fig.3	151	27100370	26837276	22568965	20.6	20.4	17.15
Swe-25A	Sweden	56.48356	16.53165	Fig.1; Fig.3	100	35837494	35560420	34701731	18.04	17.9	17.47
Swe-26A	Sweden	56.34291	16.49228	Fig.1; Fig.2; Fig.3	100	24674932	24316458	23415670	12.42	12.24	11.79
Swe-27A	Sweden	56.34229	16.49205	Fig.1; Fig.3	151	25938236	25762531	21290280	19.72	19.58	16.18
Swe-29A	Sweden	56.34195	16.4918	Fig.1; Fig.3	151	25157582	24971530	22754103	19.12	18.98	17.3
Swe-29B	Sweden	56.34195	16.4918	Fig.1; Fig.3	150	14591486	14430626	13723330	11.02	10.9	10.36
Swe-29C	Sweden	56.34195	16.4918	Fig.1; Fig.3	151	30382388	30066265	26597792	23.09	22.85	20.22
Swe-29D	Sweden	56.34195	16.4918	Fig.1; Fig.3	151	28175452	27884976	24999383	21.42	21.2	19
Swe-29E	Sweden	56.34195	16.4918	Fig.1; Fig.2; Fig.3	151	27595610	27371842	23341707	20.98	20.81	17.74
Swe-29F	Sweden	56.34195	16.4918	Fig.1; Fig.3	151	29214546	29012165	26042127	22.21	22.05	19.79
Swe-29G	Sweden	56.34195	16.4918	Fig.1; Fig.3	151	27388868	27187248	24416105	20.82	20.67	18.56
Swe-29H	Sweden	56.34195	16.4918	Fig.1; Fig.3	151	24663168	24498079	22046241	18.75	18.62	16.76
Swe-29I	Sweden	56.34195	16.4918	Fig.1; Fig.3	151	28958158	28783677	25768218	22.01	21.88	19.59
Swe-30B	Sweden	56.34168	16.49161	Fig.1; Fig.2; Fig.3	151	30551514	30063620	24908728	23.22	22.85	18.93
Swe-32A	Sweden	55.9313	13.55377	Fig.1; Fig.2; Fig.3	100	31603298	30900572	29873942	15.91	15.55	15.04
Swe-33A	Sweden	55.9375	13.54222	Fig.1; Fig.2; Fig.3	151	33253534	32999724	27504539	25.28	25.08	20.91
Swe-34A	Sweden	55.87639	13.51861	Fig.1; Fig.2; Fig.3	100	41193470	40869687	39611916	20.74	20.57	19.94
Swe-35A	Sweden	55.8775	13.515	Fig.1; Fig.2; Fig.3	100	29814422	29518281	28752862	15.01	14.86	14.47
Swe-37A	Sweden	55.69111	13.19528	Fig.1; Fig.2; Fig.3	100	30321118	30138480	29493980	15.26	15.17	14.85
Swe-38A	Sweden	55.96944	13.82278	Fig.1; Fig.3	100	27645970	27316752	26578356	13.92	13.75	13.38
Swe-4A	Sweden	55.34213	13.36906	Fig.1; Fig.2; Fig.3	151	30101102	29802900	25055662	22.88	22.65	19.05
Swe-5A	Sweden	55.42794	13.81854	Fig.1; Fig.2; Fig.3	151	27539662	24400537	20570112	20.93	18.55	15.64
Swe-7A	Sweden	55.63483	13.68449	Fig.1; Fig.2; Fig.3	100	31436254	30565309	29773774	15.82	15.39	14.99
Swe-9B	Sweden	55.91372	13.60301	Fig.1; Fig.2; Fig.3	151	32225066	32034480	26919331	24.49	24.35	20.46
Swi	Switzerland	46.2207	6.15223	Fig.1; Fig.3	100	69344462	68457233	64592951	34.91	34.46	32.52
Tex-1	The Netherlands	53.13119	4.81055	Fig.1; Fig.2; Fig.3	100	25508042	25204285	23824746	12.84	12.69	11.99
Thr-1	Greece	35.09126	25.86339	Fig.1; Fig.2; Fig.3	100	31455996	30887964	29613035	15.83	15.55	14.91
Ukr-382B	Ukraine	48.37943	31.16558	Fig.1; Fig.2; Fig.3	100	28916272	27846678	26731128	14.56	14.02	13.46
Ume-1	Sweden	63.82585	20.26304	Fig.1; Fig.2; Fig.3	100	27936680	27759684	27253104	14.06	13.97	13.72
UO22_h	Germany	52.35417	14.14924	Fig.1; Fig.2; Fig.3	100	79660310	78695180	23273855	40.1	39.61	11.72
UO24_a	Germany	52.52791	13.24355	Fig.1; Fig.2; Fig.3	100	35302374	34967308	33680856	17.77	17.6	16.95
UO27_5	Portugal	37.31667	-8.53333	Fig.1; Fig.2; Fig.3	100	26635056	26108993	25317095	13.41	13.14	12.74
UO30_e	Switzerland	47.2801	9.14884	Fig.1; Fig.2; Fig.3	100	29381482	29018667	27703395	14.79	14.61	13.95
UO31_a	Germany	51.82224	12.24245	Fig.1; Fig.2; Fig.3	100	30023788	29740828	28273573	15.11	14.97	14.23
UO32_e	Germany	52.27278	8.04	Fig.1; Fig.2; Fig.3	100	30755494	30403941	28480168	15.48	15.3	14.34
UO35_f	Germany	50.25083	7.08861	Fig.1; Fig.3	100	19534862	19324572	18812420	9.83	9.73	9.47
UO45_1	Italy	45.85129	10.82398	Fig.1; Fig.2; Fig.3	100	24900124	24575308	23571483	12.53	12.37	11.87
UO48_f	Germany	53.62164	10.05252	Fig.1; Fig.2; Fig.3	100	31748834	31280470	30180587	15.98	15.75	15.19
UO49_g	Germany	49.23381	7.03738	Fig.1; Fig.3	100	27198914	27002746	26284931	13.69	13.59	13.23
UO68_1	Spain	28.35913	-16.37215	Fig.1; Fig.2; Fig.3	100	33207174	32781932	31720991	16.72	16.5	15.97
UO94_3	New Zealand	-44.97722	168.01861	Fig.1; Fig.2; Fig.3	100	30653956	30161075	29439508	15.43	15.18	14.82
UO95_3	New Zealand	-45.86139	170.50806	Fig.1; Fig.2; Fig.3	100	29204222	28837164	26214298	14.7	14.52	13.2
UO97_1	New Zealand	-42.15833	171.20833	Fig.1; Fig.2; Fig.3	100	32045204	31695129	30714762	16.13	15.95	15.46
UO99_1	Australia	-35.06667	117.86667	Fig.1; Fig.2; Fig.3	100	30297844	29943289	28430518	15.25	15.07	14.31
USA-548B	USA	43.91436	-122.99151	Fig.1; Fig.2; Fig.3	151	29300606	28946554	25072784	22.27	22	19.06
USA-553B	USA	43.89622	-124.04521	Fig.1; Fig.2; Fig.3	151	30738588	30318335	26753169	23.36	23.05	20.34
USA-588F	USA	44.78669	-122.66191	Fig.1; Fig.3	151	31583928	30372561	26629803	24.01	23.09	20.24
Val-Dieu-1A	Belgium	50.70466	5.80823	Fig.1; Fig.2; Fig.3	100	31023812	30369840	29409749	15.62	15.29	14.8
Wa	USA	45.78333	-122.53333	Fig.1; Fig.2; Fig.3	100	142641802	140106560	135213700	71.8	70.53	68.06
Wa					49	117866038	116808614	100493172	29.07	28.81	24.79
Wag-1	The Netherlands	51.9798	5.66597	Fig.1; Fig.2; Fig.3	100	38639978	37920869	35732787	19.45	19.09	17.99
Wal-386B	United Kingdom	51.6545	-4.96767	Fig.1; Fig.2; Fig.3	100	31972988	31271543	30130098	16.09	15.74	15.17
Wal-541A	United Kingdom	51.65405	-4.95842	Fig.1; Fig.2; Fig.3	151	30826022	30529245	24877237	23.43	23.21	18.91
Wal-542A	United Kingdom	51.62189	-4.90024	Fig.1; Fig.2; Fig.3	151	31927490	31456269	27792581	24.27	23.91	21.13
Wal-543B	United Kingdom	51.61978	-4.9029	Fig.1; Fig.2; Fig.3	151	30012114	29626717	25232451	22.81	22.52	19.18
Wal-544D	United Kingdom	51.65655	-4.96735	Fig.1; Fig.2; Fig.3	151	34026738	33785661	28201234	25.86	25.68	21.44
Wca-1	United Kingdom	58.44269	-3.10583	Fig.1; Fig.2; Fig.3	151	33699254	33441234	26169561	25.62	25.42	19.89
Wer-1	Austria	47.47941	13.18652	Fig.1; Fig.2; Fig.3	151	25221234	25036519	21358681	19.17	19.03	16.24
Zuer-1	Switzerland	47.36865	8.53918	Fig.1; Fig.2; Fig.3	100	25828138	25680813	25150948	13	12.93	12.66
