# Supplementary material for: Pan-European study of genotypes and phenotypes in the Arabidopsis relative Cardamine hirsuta reveals how adaptation, demography, and development shape diversity patterns
Source: PLoS Biol. 2023 Jul 18;21(7):e3002191. doi: 10.1371/journal.pbio.3002191 (PMC10353826; doi:10.1371/journal.pbio.3002191)
Supplement: S2 Table — (XLSX) [file pbio.3002191.s008.xlsx]

## Sheet: Sheet1
Table S2. Population genetic summary statistics in Cardamine hirsuta and Arabidopsis thaliana.
		Nucleotide diversity (π)		Tajima's D
species	pop1	mean	Sd	mean	Sd
C.h.	IBE	0.00142	0.0008	0.148	0.592
C.h.	BAL	0.00138	0.00073	0.303	0.675
C.h.	NCE	0.00102	0.00075	0.543	1.258
A.t.	Iberia	0.00145	0.00049	0.229	0.605
A.t.	Relicts	0.00143	0.00054	-0.242	0.506
A.t.	NWC_Europe	0.00134	0.00045	0.126	0.438
A.t.	IBC	0.00089	0.00031	-0.153	0.413
A.t.	Madeira	0.00178	0.00081	1.133	0.58
			Mean Fst		Weighted Fst
species	pop1	pop2	mean	Sd	mean	Sd
C.h.	IBE	BAL	0.25	0.081	0.532	0.153
C.h.	IBE	NCE	0.289	0.108	0.551	0.19
C.h.	BAL	NCE	0.11	0.072	0.205	0.135
A.t.	NWC_Europe	Iberia	0.066	0.035	0.115	0.069
A.t.	NWC_Europe	IBC	0.05	0.027	0.101	0.061
A.t.	NWC_Europe	Relicts	0.142	0.056	0.34	0.131
A.t.	Iberia	IBC	0.073	0.034	0.148	0.077
A.t.	Iberia	Relicts	0.145	0.064	0.313	0.139
A.t.	IBC	Relicts	0.149	0.058	0.376	0.136
A.t.	Madeira	Iberia	0.165	0.074	0.386	0.11
A.t.	Madeira	Relicts	0.134	0.064	0.328	0.14
A.t.	Madeira	IBC	0.233	0.085	0.49	0.105
A.t.	Madeira	NWC_Europe	0.218	0.077	0.447	0.099
C.h. - Cardamine hirsuta; A.t. -Arabidopsis thaliana; IBE, BAL, NCE - C. hirsuta populations as defined in the main text; Iberia - Iberian non-relicts; Relicts - relicts; NWC_Europe - North, Western, and Central Europe; IBC - Italy, Balkan, Caucasus; Fst - fixation index; sd - standard deviation
