# Supplementary material for: Pan-European study of genotypes and phenotypes in the Arabidopsis relative Cardamine hirsuta reveals how adaptation, demography, and development shape diversity patterns
Source: PLoS Biol. 2023 Jul 18;21(7):e3002191. doi: 10.1371/journal.pbio.3002191 (PMC10353826; doi:10.1371/journal.pbio.3002191)
Supplement: S3 Table — (XLSX) [file pbio.3002191.s009.xlsx]

## Sheet: Sheet1
S3 Table. Demographic analyses of European Cardamine hirsuta populations with fastsimcoal2
Parameter	EIB06+				EIB07	EIB09	EIB08	EIB05
	Q0.0275	maxL	Q0.975	maxL	maxL	maxL	maxL	maxL
mutation rate*	4e-09	4e-09	4e-09	7e-09	4e-09	4e-09	4e-09	4e-09
NE_PRESENT_NCE	31180	62346	716189	48835	12707	19113	54554	51802
T_BOT_NCE	3274	5535	7348	1507	NA	NA	8028	9192
SEVERITY_BOT_NCE	0.65	0.66	0.7	0.64	NA	NA	0.63	0.6
NE_BOT_NCE	713	756	780	776	NA	NA	789	828
T_SPLIT_NCE_BAL	9823	16030	23500	10919	20088	32804	22200	23749
NE_PRESENT_BAL	146503	163815	179676	103805	165712	173851	171346	165622
NE_PRESENT_IBE	185621	208227	234120	122972	191001	214484	183463	219403
T_BOT_IBE_1	262443	403619	517286	185026	NA	445052	NA	289795
SEVERITY_BOT_IBE	0.59	1.42	3.76	0.82	NA	2.99	NA	0.78
NE_BOT_IBE	137	351	863	610	NA	167	NA	642
T_SPLIT_BAL_IBE	348221	534080	926336	319434	784928	691232	677379	488771
NE_ANC	62012	220156	291053	113938	112308	164859	160383	238128
2NM_NCE_IBE	1	1.34	23	1.7	0.27	0.27	0.88	0.76
2NM_IBE_NCE	0.016	0.03	0.098	0.04	0.15	0.025	0.11	0.061
2NM_NCE_BAL	1.1	1.54	23.5	1.86	0.45	0.34	1.16	1.01
2NM_BAL_NCE	0.8	1.24	2.3	1.72	0.71	2.02	0.75	132
2NM_IBE_BAL	0.14	0.17	0.18	0.15	0.11	0.18	0.1	0.17
2NM_BAL_IBE	0.04	0.1	0.13	0.08	0.11	0.06	0.11	0.075
T_BOT_BAL	NA	NA	NA	NA	NA	NA	NA	56182
SEVERITY_BOT_BAL	NA	NA	NA	NA	NA	NA	NA	1.6
NE_BOT_BAL	NA	NA	NA	NA	NA	NA	NA	312
Max Est Lhood		-4.8207e+06		-4.82088e+06	-4.83103e+06	-4.82899e+06	-4.82292e+06	-4.82125e+06
Max Obs Lhood		-4.78874e+06		-4.78874e+06	-4.78874e+06	-4.78874e+06	-4.78874e+06	-4.78874e+06
maxL – maximum likelihood. * mutation rate was a fixed parameter and was set to the shown values (mutations per nucleotide per generation). + EIB06 was the best fitting model that is described in the main text. Q - indicates quantiles of parameter bootstrapping EIB06. IBE/BAL/NCE - simulated populations according to the ancestry groups defined in the main text; NE - effective population size (Ne)…
