# Supplementary material for: Pan-European study of genotypes and phenotypes in the Arabidopsis relative Cardamine hirsuta reveals how adaptation, demography, and development shape diversity patterns
Source: PLoS Biol. 2023 Jul 18;21(7):e3002191. doi: 10.1371/journal.pbio.3002191 (PMC10353826; doi:10.1371/journal.pbio.3002191)
Supplement: S4 Table — (CSV) [file pbio.3002191.s010.csv]

S4 Table. Analysis of FRIGIDA alleles in natural strains of Cardamine hirsuta and Arabidopsis thaliana.
Species	Gene name	Strain	FRI AA-sequence length	truncated allele name
Cardamine hirsuta	CARHR257000	Cro-1001A	661
Cardamine hirsuta	CARHR257000	Cro-1002A	661
Cardamine hirsuta	CARHR257000	Cro-1004B	661
Cardamine hirsuta	CARHR257000	Cro-1006B	661
Cardamine hirsuta	CARHR257000	Cro-1007A	661
Cardamine hirsuta	CARHR257000	Cro-1008A	661
Cardamine hirsuta	CARHR257000	Cro-1009A	661
Cardamine hirsuta	CARHR257000	Cro-1010A	661
Cardamine hirsuta	CARHR257000	Cro-1011A	661
Cardamine hirsuta	CARHR257000	Cro-1012A	661
Cardamine hirsuta	CARHR257000	Cro-1013A	661
Cardamine hirsuta	CARHR257000	Cro-1014A	661
Cardamine hirsuta	CARHR257000	Cro-1015A	661
Cardamine hirsuta	CARHR257000	Cro-1016C	661
Cardamine hirsuta	CARHR257000	Cro-1017C	661
Cardamine hirsuta	CARHR257000	Cro-1019A	661
Cardamine hirsuta	CARHR257000	Cro-1020A	661
Cardamine hirsuta	CARHR257000	Cro-1021B	661
Cardamine hirsuta	CARHR257000	Cro-1022B	661
Cardamine hirsuta	CARHR257000	Cro-1026B	660
Cardamine hirsuta	CARHR257000	Cro-1027A	661
Cardamine hirsuta	CARHR257000	Slo-1028A	661
Cardamine hirsuta	CARHR257000	Slo-1029A	661
Cardamine hirsuta	CARHR257000	Slo-1030B	661
Cardamine hirsuta	CARHR257000	Slo-1031A	661
Cardamine hirsuta	CARHR257000	Slo-1032A	661
Cardamine hirsuta	CARHR257000	Slo-1033A	661
Cardamine hirsuta	CARHR257000	Slo-1034A	661
Cardamine hirsuta	CARHR257000	Slo-1035A	661
Cardamine hirsuta	CARHR257000	Slo-1036A	661
Cardamine hirsuta	CARHR257000	Slo-1037A	661
Cardamine hirsuta	CARHR257000	Slo-1038B	661
Cardamine hirsuta	CARHR257000	Slo-1039A	661
Cardamine hirsuta	CARHR257000	Slo-1040A	661
Cardamine hirsuta	CARHR257000	Slo-1043B	661
Cardamine hirsuta	CARHR257000	Slo-1044A	661
Cardamine hirsuta	CARHR257000	Slo-1045A	661
Cardamine hirsuta	CARHR257000	Slo-1047A	661
Cardamine hirsuta	CARHR257000	Slo-1048A	661
Cardamine hirsuta	CARHR257000	Slo-1049A	263	ch4649796 (FRIstop)
Cardamine hirsuta	CARHR257000	Aus-1050B	263	ch4649796 (FRIstop)
Cardamine hirsuta	CARHR257000	Aus-1051A	263	ch4649796 (FRIstop)
Cardamine hirsuta	CARHR257000	Aus-1052B	263	ch4649796 (FRIstop)
Cardamine hirsuta	CARHR257000	Aus-1053A	661
Cardamine hirsuta	CARHR257000	Aus-1054A	263	ch4649796 (FRIstop)
Cardamine hirsuta	CARHR257000	Aus-1055A	661
Cardamine hirsuta	CARHR257000	Aus-1056A	661
Cardamine hirsuta	CARHR257000	Aus-1057A	661
Cardamine hirsuta	CARHR257000	Aus-1058A	661
Cardamine hirsuta	CARHR257000	Aus-1061D	661
Cardamine hirsuta	CARHR257000	Ger-1062A	661
Cardamine hirsuta	CARHR257000	Ita-1066	661
Cardamine hirsuta	CARHR257000	Esp-1069A	329	ch4649796 (FRIstop3)
Cardamine hirsuta	CARHR257000	Esp-1070B	661
Cardamine hirsuta	CARHR257000	Esp-1072A	661
Cardamine hirsuta	CARHR257000	Az-1085F	661
Cardamine hirsuta	CARHR257000	Az-1094E	661
Cardamine hirsuta	CARHR257000	Az-1097B	661
Cardamine hirsuta	CARHR257000	Az-1098G	661
Cardamine hirsuta	CARHR257000	Az-1099F	661
Cardamine hirsuta	CARHR257000	Az-1100A	661
Cardamine hirsuta	CARHR257000	Az-1102D	661
Cardamine hirsuta	CARHR257000	Az-1103G	661
Cardamine hirsuta	CARHR257000	Az-1104F	661
Cardamine hirsuta	CARHR257000	Az-1106H	661
Cardamine hirsuta	CARHR257000	Az-1107F	661
Cardamine hirsuta	CARHR257000	Az-1108I	661
Cardamine hirsuta	CARHR257000	Az-1111B	661
Cardamine hirsuta	CARHR257000	Az-1112H	661
Cardamine hirsuta	CARHR257000	Az-1113E	661
Cardamine hirsuta	CARHR257000	Az-1117B	661
Cardamine hirsuta	CARHR257000	Az-1118B	661
Cardamine hirsuta	CARHR257000	Az-1119F	661
Cardamine hirsuta	CARHR257000	Az-1120C	661
Cardamine hirsuta	CARHR257000	Az-1121F	661
Cardamine hirsuta	CARHR257000	Az-1122I	661
Cardamine hirsuta	CARHR257000	Az-1123C	661
Cardamine hirsuta	CARHR257000	Az-1124D	661
Cardamine hirsuta	CARHR257000	Az-1125B	661
Cardamine hirsuta	CARHR257000	Az-1127C	661
Cardamine hirsuta	CARHR257000	Az-1128B	661
Cardamine hirsuta	CARHR257000	Az-1129C	661
Cardamine hirsuta	CARHR257000	Az-1130B	661
Cardamine hirsuta	CARHR257000	Az-1136C	661
Cardamine hirsuta	CARHR257000	Az-1138A	661
Cardamine hirsuta	CARHR257000	Az-1139B	661
Cardamine hirsuta	CARHR257000	Az-1140B	661
Cardamine hirsuta	CARHR257000	Az-1145C	661
Cardamine hirsuta	CARHR257000	Az-1147E	661
Cardamine hirsuta	CARHR257000	Az-1148K	661
Cardamine hirsuta	CARHR257000	Az-1149J	661
Cardamine hirsuta	CARHR257000	Az-1150C	661
Cardamine hirsuta	CARHR257000	Az-1151B	661
Cardamine hirsuta	CARHR257000	Az-1151C	263	ch4649796 (FRIstop)
Cardamine hirsuta	CARHR257000	Az-1151E	661
Cardamine hirsuta	CARHR257000	Az-1151F	661
Cardamine hirsuta	CARHR257000	Az-1151H	661
Cardamine hirsuta	CARHR257000	Az-1151K	661
Cardamine hirsuta	CARHR257000	Az-1151L	661
Cardamine hirsuta	CARHR257000	Az-1151O	661
Cardamine hirsuta	CARHR257000	Az-1151Q	661
Cardamine hirsuta	CARHR257000	Az-1151S	661
Cardamine hirsuta	CARHR257000	Az-1151T	661
Cardamine hirsuta	CARHR257000	Az-1151U	661
Cardamine hirsuta	CARHR257000	Az-1152C	661
Cardamine hirsuta	CARHR257000	Az-1154B	661
Cardamine hirsuta	CARHR257000	Az-1155A	661
Cardamine hirsuta	CARHR257000	Az-1156B	661
Cardamine hirsuta	CARHR257000	Az-1157E	661
Cardamine hirsuta	CARHR257000	Az-1158A	661
Cardamine hirsuta	CARHR257000	Az-1159C	661
Cardamine hirsuta	CARHR257000	Az-1162C	661
Cardamine hirsuta	CARHR257000	Az-1164B	661
Cardamine hirsuta	CARHR257000	Az-1166B	661
Cardamine hirsuta	CARHR257000	Az-1167A	661
Cardamine hirsuta	CARHR257000	Az-1169B	661
Cardamine hirsuta	CARHR257000	Az-1170C	661
Cardamine hirsuta	CARHR257000	Az-1171B	661
Cardamine hirsuta	CARHR257000	Az-1172A	661
Cardamine hirsuta	CARHR257000	Az-1174B	661
Cardamine hirsuta	CARHR257000	Az-1176D	661
Cardamine hirsuta	CARHR257000	Az-1178F	661
Cardamine hirsuta	CARHR257000	Az-1180A	661
Cardamine hirsuta	CARHR257000	Az-1181D	661
Cardamine hirsuta	CARHR257000	Az-1182H	661
Cardamine hirsuta	CARHR257000	Az-1184A	661
Cardamine hirsuta	CARHR257000	Az-1190A	661
Cardamine hirsuta	CARHR257000	Az-1192C	661
Cardamine hirsuta	CARHR257000	Az-1194A	661
Cardamine hirsuta	CARHR257000	Az-1196C	661
Cardamine hirsuta	CARHR257000	Az-1197A	661
Cardamine hirsuta	CARHR257000	Az-1220H	661
Cardamine hirsuta	CARHR257000	Az-1223B	661
Cardamine hirsuta	CARHR257000	Az-1227F	661
Cardamine hirsuta	CARHR257000	Az-1231B	661
Cardamine hirsuta	CARHR257000	Az-1236A	661
Cardamine hirsuta	CARHR257000	Az-1237L	661
Cardamine hirsuta	CARHR257000	Az-1238E	661
Cardamine hirsuta	CARHR257000	Az-1244G	661
Cardamine hirsuta	CARHR257000	Az-1246C	661
Cardamine hirsuta	CARHR257000	Az-1247H	661
Cardamine hirsuta	CARHR257000	Az-1251D	661
Cardamine hirsuta	CARHR257000	Az-1252C	661
Cardamine hirsuta	CARHR257000	Az-1254E	661
Cardamine hirsuta	CARHR257000	Az-1257F	661
Cardamine hirsuta	CARHR257000	Az-1266G	661
Cardamine hirsuta	CARHR257000	Az-1267J	661
Cardamine hirsuta	CARHR257000	Az-1269A	661
Cardamine hirsuta	CARHR257000	Az-1270C	661
Cardamine hirsuta	CARHR257000	Az-199A	661
Cardamine hirsuta	CARHR257000	Az-201A	661
Cardamine hirsuta	CARHR257000	Az-210A	661
Cardamine hirsuta	CARHR257000	Az-219A	661
Cardamine hirsuta	CARHR257000	Az-229A	661
Cardamine hirsuta	CARHR257000	Az-236A	661
Cardamine hirsuta	CARHR257000	Az-250A	661
Cardamine hirsuta	CARHR257000	Az-263B	661
Cardamine hirsuta	CARHR257000	Az-264A	661
Cardamine hirsuta	CARHR257000	Az-277C	661
Cardamine hirsuta	CARHR257000	Az-278B	661
Cardamine hirsuta	CARHR257000	Az-282B2	661
Cardamine hirsuta	CARHR257000	Az-283B	661
Cardamine hirsuta	CARHR257000	Az-290A	661
Cardamine hirsuta	CARHR257000	Az-300A2	661
Cardamine hirsuta	CARHR257000	Az-403A	661
Cardamine hirsuta	CARHR257000	Az-404A	661
Cardamine hirsuta	CARHR257000	Az-408A	661
Cardamine hirsuta	CARHR257000	Az-409E	661
Cardamine hirsuta	CARHR257000	Az-410A	661
Cardamine hirsuta	CARHR257000	Az-411B	661
Cardamine hirsuta	CARHR257000	Az-415E	661
Cardamine hirsuta	CARHR257000	Az-418B	661
Cardamine hirsuta	CARHR257000	Az-423A	661
Cardamine hirsuta	CARHR257000	Az-425A	661
Cardamine hirsuta	CARHR257000	Az-434A	661
Cardamine hirsuta	CARHR257000	Az-435C	661
Cardamine hirsuta	CARHR257000	Az-436A	661
Cardamine hirsuta	CARHR257000	Az-437A	661
Cardamine hirsuta	CARHR257000	Az-439D	661
Cardamine hirsuta	CARHR257000	Az-441D	661
Cardamine hirsuta	CARHR257000	Az-447A	661
Cardamine hirsuta	CARHR257000	Az-447B	661
Cardamine hirsuta	CARHR257000	Az-455A	661
Cardamine hirsuta	CARHR257000	Az-456B	661
Cardamine hirsuta	CARHR257000	Az-457B	661
Cardamine hirsuta	CARHR257000	Az-458A	661
Cardamine hirsuta	CARHR257000	Az-461A	661
Cardamine hirsuta	CARHR257000	Az-462B	661
Cardamine hirsuta	CARHR257000	Az-465B	661
Cardamine hirsuta	CARHR257000	Az-474E	661
Cardamine hirsuta	CARHR257000	Az-475A	661
Cardamine hirsuta	CARHR257000	Az-477A	661
Cardamine hirsuta	CARHR257000	Az-478A	661
Cardamine hirsuta	CARHR257000	Az-479B	661
Cardamine hirsuta	CARHR257000	Az-480A	661
Cardamine hirsuta	CARHR257000	Az-481B	661
Cardamine hirsuta	CARHR257000	Az-497H	661
Cardamine hirsuta	CARHR257000	Az-515A	661
Cardamine hirsuta	CARHR257000	Az-519C	661
Cardamine hirsuta	CARHR257000	Az-520B	661
Cardamine hirsuta	CARHR257000	Az-522A	661
Cardamine hirsuta	CARHR257000	Az-524A	661
Cardamine hirsuta	CARHR257000	Az-526A	661
Cardamine hirsuta	CARHR257000	Az-528A	661
Cardamine hirsuta	CARHR257000	Az-531A	661
Cardamine hirsuta	CARHR257000	Az-537A	661
Cardamine hirsuta	CARHR257000	Az-540A	661
Cardamine hirsuta	CARHR257000	Wal-541A	661
Cardamine hirsuta	CARHR257000	Wal-542A	661
Cardamine hirsuta	CARHR257000	Wal-543B	661
Cardamine hirsuta	CARHR257000	Wal-544D	661
Cardamine hirsuta	CARHR257000	USA-548B	661
Cardamine hirsuta	CARHR257000	USA-553B	661
Cardamine hirsuta	CARHR257000	USA-588F	661
Cardamine hirsuta	CARHR257000	Eif-602C	661
Cardamine hirsuta	CARHR257000	Eif-605D	661
Cardamine hirsuta	CARHR257000	Eif-606A	661
Cardamine hirsuta	CARHR257000	MPIPZ-649B	263	ch4649796 (FRIstop)
Cardamine hirsuta	CARHR257000	MPIPZ-651B	263	ch4649796 (FRIstop)
Cardamine hirsuta	CARHR257000	MPIPZ-652B	661
Cardamine hirsuta	CARHR257000	MPIPZ-653A	661
Cardamine hirsuta	CARHR257000	MPIPZ-653B	263	ch4649796 (FRIstop)
Cardamine hirsuta	CARHR257000	MPIPZ-654B	661
Cardamine hirsuta	CARHR257000	MPIPZ-655B	263	ch4649796 (FRIstop)
Cardamine hirsuta	CARHR257000	MPIPZ-656B	661
Cardamine hirsuta	CARHR257000	MPIPZ-657B	263	ch4649796 (FRIstop)
Cardamine hirsuta	CARHR257000	MPIPZ-658B	661
Cardamine hirsuta	CARHR257000	MPIPZ-659B	661
Cardamine hirsuta	CARHR257000	MPIPZ-660B	263	ch4649796 (FRIstop)
Cardamine hirsuta	CARHR257000	MPIPZ-661A	661
Cardamine hirsuta	CARHR257000	MPIPZ-661B	263	ch4649796 (FRIstop)
Cardamine hirsuta	CARHR257000	MPIPZ-662B	661
Cardamine hirsuta	CARHR257000	MPIPZ-663B	661
Cardamine hirsuta	CARHR257000	MPIPZ-664A	661
Cardamine hirsuta	CARHR257000	MPIPZ-665A	263	ch4649796 (FRIstop)
Cardamine hirsuta	CARHR257000	MPIPZ-665B	263	ch4649796 (FRIstop)
Cardamine hirsuta	CARHR257000	MPIPZ-665D	263	ch4649796 (FRIstop)
Cardamine hirsuta	CARHR257000	Ger-666A	661
Cardamine hirsuta	CARHR257000	Ger-667A	263	ch4649796 (FRIstop)
Cardamine hirsuta	CARHR257000	Mad-670A	648
Cardamine hirsuta	CARHR257000	Mad-679A	661
Cardamine hirsuta	CARHR257000	Mad-682A	661
Cardamine hirsuta	CARHR257000	Mad-684A	661
Cardamine hirsuta	CARHR257000	Mad-685A	661
Cardamine hirsuta	CARHR257000	Mad-686A	661
Cardamine hirsuta	CARHR257000	Mad-687A	661
Cardamine hirsuta	CARHR257000	Mad-688A	661
Cardamine hirsuta	CARHR257000	Mad-689A	661
Cardamine hirsuta	CARHR257000	Mad-690A	661
Cardamine hirsuta	CARHR257000	Mad-691A	661
Cardamine hirsuta	CARHR257000	Mad-693A	661
Cardamine hirsuta	CARHR257000	Mad-694A	661
Cardamine hirsuta	CARHR257000	Mad-697A	661
Cardamine hirsuta	CARHR257000	Mad-698A	661
Cardamine hirsuta	CARHR257000	Mad-704A	661
Cardamine hirsuta	CARHR257000	Mad-705A	661
Cardamine hirsuta	CARHR257000	Mad-706A	661
Cardamine hirsuta	CARHR257000	Mad-708A	661
Cardamine hirsuta	CARHR257000	Mad-712A	661
Cardamine hirsuta	CARHR257000	Mad-713A	661
Cardamine hirsuta	CARHR257000	Mad-714B	661
Cardamine hirsuta	CARHR257000	Mad-716B	648
Cardamine hirsuta	CARHR257000	Mad-717A	648
Cardamine hirsuta	CARHR257000	Mad-719A	661
Cardamine hirsuta	CARHR257000	Mad-723A	661
Cardamine hirsuta	CARHR257000	Mad-725A	648
Cardamine hirsuta	CARHR257000	Mad-726A	661
Cardamine hirsuta	CARHR257000	Mad-732A	661
Cardamine hirsuta	CARHR257000	Az-733A	263	ch4649796 (FRIstop)
Cardamine hirsuta	CARHR257000	Az-734C	661
Cardamine hirsuta	CARHR257000	Az-735C	661
Cardamine hirsuta	CARHR257000	Az-739B	661
Cardamine hirsuta	CARHR257000	Az-740A	661
Cardamine hirsuta	CARHR257000	Az-742A	661
Cardamine hirsuta	CARHR257000	Az-743A	661
Cardamine hirsuta	CARHR257000	Az-744B	661
Cardamine hirsuta	CARHR257000	Az-745A	661
Cardamine hirsuta	CARHR257000	Az-747C	661
Cardamine hirsuta	CARHR257000	Az-748C	661
Cardamine hirsuta	CARHR257000	Az-753B	661
Cardamine hirsuta	CARHR257000	Az-758A	661
Cardamine hirsuta	CARHR257000	Az-759F	661
Cardamine hirsuta	CARHR257000	Az-762E	661
Cardamine hirsuta	CARHR257000	Az-764B	661
Cardamine hirsuta	CARHR257000	Az-765G	661
Cardamine hirsuta	CARHR257000	Az-769B	661
Cardamine hirsuta	CARHR257000	Az-772C	661
Cardamine hirsuta	CARHR257000	Az-774D	661
Cardamine hirsuta	CARHR257000	Az-775D	661
Cardamine hirsuta	CARHR257000	Az-776D	661
Cardamine hirsuta	CARHR257000	Az-777G	661
Cardamine hirsuta	CARHR257000	Az-779D	661
Cardamine hirsuta	CARHR257000	Az-780B	661
Cardamine hirsuta	CARHR257000	Az-782D	661
Cardamine hirsuta	CARHR257000	Az-783A	661
Cardamine hirsuta	CARHR257000	Az-785C	661
Cardamine hirsuta	CARHR257000	Az-787A	661
Cardamine hirsuta	CARHR257000	Az-789B	661
Cardamine hirsuta	CARHR257000	Az-790B	661
Cardamine hirsuta	CARHR257000	Az-794A	661
Cardamine hirsuta	CARHR257000	Az-795A	661
Cardamine hirsuta	CARHR257000	Az-796C	661
Cardamine hirsuta	CARHR257000	Az-798D	661
Cardamine hirsuta	CARHR257000	Az-799B	263	ch4649796 (FRIstop)
Cardamine hirsuta	CARHR257000	Az-801A	661
Cardamine hirsuta	CARHR257000	Az-802A	661
Cardamine hirsuta	CARHR257000	Az-804C	661
Cardamine hirsuta	CARHR257000	Az-806A	661
Cardamine hirsuta	CARHR257000	Az-809G	661
Cardamine hirsuta	CARHR257000	Az-810A	661
Cardamine hirsuta	CARHR257000	Az-811B	661
Cardamine hirsuta	CARHR257000	Az-813C	661
Cardamine hirsuta	CARHR257000	Az-815A	661
Cardamine hirsuta	CARHR257000	Az-816A	661
Cardamine hirsuta	CARHR257000	Az-817A	661
Cardamine hirsuta	CARHR257000	Az-820A	661
Cardamine hirsuta	CARHR257000	Az-821A	661
Cardamine hirsuta	CARHR257000	Az-823B	661
Cardamine hirsuta	CARHR257000	Az-826A	661
Cardamine hirsuta	CARHR257000	Az-830A	661
Cardamine hirsuta	CARHR257000	Az-836B	661
Cardamine hirsuta	CARHR257000	Az-837A	661
Cardamine hirsuta	CARHR257000	Az-838A	661
Cardamine hirsuta	CARHR257000	Az-839A	661
Cardamine hirsuta	CARHR257000	Az-840A	329	ch4649796 (FRIstop3)
Cardamine hirsuta	CARHR257000	Az-841A	661
Cardamine hirsuta	CARHR257000	Az-846C	661
Cardamine hirsuta	CARHR257000	Az-853C	661
Cardamine hirsuta	CARHR257000	Az-855A	661
Cardamine hirsuta	CARHR257000	Az-857A	661
Cardamine hirsuta	CARHR257000	Az-858B	329	ch4649796 (FRIstop3)
Cardamine hirsuta	CARHR257000	Az-862D	661
Cardamine hirsuta	CARHR257000	Az-864F	661
Cardamine hirsuta	CARHR257000	Az-866B	661
Cardamine hirsuta	CARHR257000	Az-869B	661
Cardamine hirsuta	CARHR257000	Az-871A	661
Cardamine hirsuta	CARHR257000	Az-875A	661
Cardamine hirsuta	CARHR257000	Az-879A	661
Cardamine hirsuta	CARHR257000	Az-881A	661
Cardamine hirsuta	CARHR257000	Az-887B	661
Cardamine hirsuta	CARHR257000	Az-888C	661
Cardamine hirsuta	CARHR257000	Az-891A	661
Cardamine hirsuta	CARHR257000	Az-892C	661
Cardamine hirsuta	CARHR257000	Ger-909C	263	ch4649796 (FRIstop)
Cardamine hirsuta	CARHR257000	Ger-910A	661
Cardamine hirsuta	CARHR257000	Ger-911D	661
Cardamine hirsuta	CARHR257000	Ger-913A	263	ch4649796 (FRIstop)
Cardamine hirsuta	CARHR257000	Ger-915A	263	ch4649796 (FRIstop)
Cardamine hirsuta	CARHR257000	Cze-917A	661
Cardamine hirsuta	CARHR257000	Cze-918D	263	ch4649796 (FRIstop)
Cardamine hirsuta	CARHR257000	Cze-919A	263	ch4649796 (FRIstop)
Cardamine hirsuta	CARHR257000	Cze-922A	263	ch4649796 (FRIstop)
Cardamine hirsuta	CARHR257000	Cze-923A	263	ch4649796 (FRIstop)
Cardamine hirsuta	CARHR257000	Cze-927B	661
Cardamine hirsuta	CARHR257000	Cze-929A	263	ch4649796 (FRIstop)
Cardamine hirsuta	CARHR257000	Cze-931A	263	ch4649796 (FRIstop)
Cardamine hirsuta	CARHR257000	Cze-933A	263	ch4649796 (FRIstop)
Cardamine hirsuta	CARHR257000	Cze-934A	263	ch4649796 (FRIstop)
Cardamine hirsuta	CARHR257000	Cze-938A	263	ch4649796 (FRIstop)
Cardamine hirsuta	CARHR257000	Aus-939A	263	ch4649796 (FRIstop)
Cardamine hirsuta	CARHR257000	Aus-940B	263	ch4649796 (FRIstop)
Cardamine hirsuta	CARHR257000	Aus-941B	263	ch4649796 (FRIstop)
Cardamine hirsuta	CARHR257000	Aus-942I	263	ch4649796 (FRIstop)
Cardamine hirsuta	CARHR257000	Aus-944A	661
Cardamine hirsuta	CARHR257000	Aus-945A	263	ch4649796 (FRIstop)
Cardamine hirsuta	CARHR257000	Aus-946A	263	ch4649796 (FRIstop)
Cardamine hirsuta	CARHR257000	Aus-948A	661
Cardamine hirsuta	CARHR257000	Aus-949A	661
Cardamine hirsuta	CARHR257000	Aus-950A	263	ch4649796 (FRIstop)
Cardamine hirsuta	CARHR257000	Aus-951A	661
Cardamine hirsuta	CARHR257000	Aus-952A	661
Cardamine hirsuta	CARHR257000	Aus-955C	661
Cardamine hirsuta	CARHR257000	Aus-956A	661
Cardamine hirsuta	CARHR257000	Aus-958A	661
Cardamine hirsuta	CARHR257000	Aus-959A	263	ch4649796 (FRIstop)
Cardamine hirsuta	CARHR257000	Aus-961C	661
Cardamine hirsuta	CARHR257000	Aus-962A	263	ch4649796 (FRIstop)
Cardamine hirsuta	CARHR257000	Aus-963B	661
Cardamine hirsuta	CARHR257000	Aus-965A	263	ch4649796 (FRIstop)
Cardamine hirsuta	CARHR257000	Aus-966A	661
Cardamine hirsuta	CARHR257000	Aus-968A	661
Cardamine hirsuta	CARHR257000	Slo-969A	661
Cardamine hirsuta	CARHR257000	Slo-971A	661
Cardamine hirsuta	CARHR257000	Cro-972A	661
Cardamine hirsuta	CARHR257000	Cro-973A	661
Cardamine hirsuta	CARHR257000	Cro-974A	661
Cardamine hirsuta	CARHR257000	Cro-977A	661
Cardamine hirsuta	CARHR257000	Cro-978A	661
Cardamine hirsuta	CARHR257000	Cro-979A	661
Cardamine hirsuta	CARHR257000	Cro-980B	661
Cardamine hirsuta	CARHR257000	Cro-981A	661
Cardamine hirsuta	CARHR257000	Cro-984A	661
Cardamine hirsuta	CARHR257000	Cro-985A	661
Cardamine hirsuta	CARHR257000	Cro-986A	661
Cardamine hirsuta	CARHR257000	Cro-987A	661
Cardamine hirsuta	CARHR257000	Cro-988A	661
Cardamine hirsuta	CARHR257000	Cro-990A	661
Cardamine hirsuta	CARHR257000	Cro-991A	661
Cardamine hirsuta	CARHR257000	Cro-992B	263	ch4649796 (FRIstop)
Cardamine hirsuta	CARHR257000	Cro-993A	661
Cardamine hirsuta	CARHR257000	Cro-994A	661
Cardamine hirsuta	CARHR257000	Cro-995A	661
Cardamine hirsuta	CARHR257000	Cro-996A	661
Cardamine hirsuta	CARHR257000	Cro-997B	661
Cardamine hirsuta	CARHR257000	Cro-998A	661
Cardamine hirsuta	CARHR257000	IP-Ada-1	661
Cardamine hirsuta	CARHR257000	Adr-1	661
Cardamine hirsuta	CARHR257000	Agc-1	263	ch4649796 (FRIstop)
Cardamine hirsuta	CARHR257000	Ahr-1A	661
Cardamine hirsuta	CARHR257000	Ala-1	661
Cardamine hirsuta	CARHR257000	Ard-1	263	ch4649796 (FRIstop)
Cardamine hirsuta	CARHR257000	Aro-1	263	ch4649796 (FRIstop)
Cardamine hirsuta	CARHR257000	Arp-1	661
Cardamine hirsuta	CARHR257000	Az1	661
Cardamine hirsuta	CARHR257000	Bdb-2	263	ch4649796 (FRIstop)
Cardamine hirsuta	CARHR257000	BdF-2	661
Cardamine hirsuta	CARHR257000	Ber-1	263	ch4649796 (FRIstop)
Cardamine hirsuta	CARHR257000	Blf-1	661
Cardamine hirsuta	CARHR257000	Bli-1	263	ch4649796 (FRIstop)
Cardamine hirsuta	CARHR257000	Blt-1	661
Cardamine hirsuta	CARHR257000	BoM-1	661
Cardamine hirsuta	CARHR257000	IP-Bon-1	661
Cardamine hirsuta	CARHR257000	Brd-2	263	ch4649796 (FRIstop)
Cardamine hirsuta	CARHR257000	Brk-1	661
Cardamine hirsuta	CARHR257000	IP-Bub-1	661
Cardamine hirsuta	CARHR257000	Bur-1	661
Cardamine hirsuta	CARHR257000	Bwm-3	661
Cardamine hirsuta	CARHR257000	Cas-1	661
Cardamine hirsuta	CARHR257000	Cfb-1	263	ch4649796 (FRIstop)
Cardamine hirsuta	CARHR257000	Ch002	661
Cardamine hirsuta	CARHR257000	Ch003	661
Cardamine hirsuta	CARHR257000	Cha-1	661
Cardamine hirsuta	CARHR257000	Cog-1	661
Cardamine hirsuta	CARHR257000	Col-1	263	ch4649796 (FRIstop)
Cardamine hirsuta	CARHR257000	Cor-1	661
Cardamine hirsuta	CARHR257000	Cor-2	661
Cardamine hirsuta	CARHR257000	Cor-3	661
Cardamine hirsuta	CARHR257000	Cor-5	263	ch4649796 (FRIstop)
Cardamine hirsuta	CARHR257000	Cor-6	263	ch4649796 (FRIstop)
Cardamine hirsuta	CARHR257000	Cra-1	661
Cardamine hirsuta	CARHR257000	Cre-1	661
Cardamine hirsuta	CARHR257000	Dh-1	263	ch4649796 (FRIstop)
Cardamine hirsuta	CARHR257000	Dub-0	661
Cardamine hirsuta	CARHR257000	Dun-1	661
Cardamine hirsuta	CARHR257000	Eba-1	648
Cardamine hirsuta	CARHR257000	Ebg-1	263	ch4649796 (FRIstop)
Cardamine hirsuta	CARHR257000	Edd-1	661
Cardamine hirsuta	CARHR257000	Edi-0	661
Cardamine hirsuta	CARHR257000	Elb-1	263	ch4649796 (FRIstop)
Cardamine hirsuta	CARHR257000	ELC-603C	661
Cardamine hirsuta	CARHR257000	ELC-606	661
Cardamine hirsuta	CARHR257000	ELC-609B	661
Cardamine hirsuta	CARHR257000	ELC-905	263	ch4649796 (FRIstop)
Cardamine hirsuta	CARHR257000	Epw-1	263	ch4649796 (FRIstop)
Cardamine hirsuta	CARHR257000	Esp-2	661
Cardamine hirsuta	CARHR257000	Esp-1	661
Cardamine hirsuta	CARHR257000	For-1	661
Cardamine hirsuta	CARHR257000	Gdm-1B	661
Cardamine hirsuta	CARHR257000	Ger-1	263	ch4649796 (FRIstop)
Cardamine hirsuta	CARHR257000	Glen-0	661
Cardamine hirsuta	CARHR257000	Gr-1	661
Cardamine hirsuta	CARHR257000	Gr-2	661
Cardamine hirsuta	CARHR257000	Hbg-1	263	ch4649796 (FRIstop)
Cardamine hirsuta	CARHR257000	IP-Hdc-0	661
Cardamine hirsuta	CARHR257000	Hen-1a	661
Cardamine hirsuta	CARHR257000	Hoe-1	263	ch4649796 (FRIstop)
Cardamine hirsuta	CARHR257000	HOV-1	263	ch4649796 (FRIstop)
Cardamine hirsuta	CARHR257000	Hpt-1	263	ch4649796 (FRIstop)
Cardamine hirsuta	CARHR257000	IP-And-1	661
Cardamine hirsuta	CARHR257000	IP-Ara-2	661
Cardamine hirsuta	CARHR257000	IP-Aro-0	661
Cardamine hirsuta	CARHR257000	IP-Ata-1	661
Cardamine hirsuta	CARHR257000	IP-Bra-6	661
Cardamine hirsuta	CARHR257000	IP-Bug-11	661
Cardamine hirsuta	CARHR257000	IP-Caa-1	661
Cardamine hirsuta	CARHR257000	IP-Cat-5	661
Cardamine hirsuta	CARHR257000	IP-Cdl-4	661
Cardamine hirsuta	CARHR257000	IP-Ees-1	661
Cardamine hirsuta	CARHR257000	IP-Fuc-2	661
Cardamine hirsuta	CARHR257000	IP-Hin-0	661
Cardamine hirsuta	CARHR257000	IP-Lao-0	661
Cardamine hirsuta	CARHR257000	IP-Lao-1	661
Cardamine hirsuta	CARHR257000	IP-Lao-10	661
Cardamine hirsuta	CARHR257000	IP-Lao-11	661
Cardamine hirsuta	CARHR257000	IP-Lao-12	661
Cardamine hirsuta	CARHR257000	IP-Lao-2	661
Cardamine hirsuta	CARHR257000	IP-Lao-3	661
Cardamine hirsuta	CARHR257000	IP-Lao-4	661
Cardamine hirsuta	CARHR257000	IP-Lao-5	661
Cardamine hirsuta	CARHR257000	IP-Lao-6	661
Cardamine hirsuta	CARHR257000	IP-Lao-7	661
Cardamine hirsuta	CARHR257000	IP-Lao-8	661
Cardamine hirsuta	CARHR257000	IP-Lao-9	661
Cardamine hirsuta	CARHR257000	IP-Lau-0	661
Cardamine hirsuta	CARHR257000	IP-Lay-0	661
Cardamine hirsuta	CARHR257000	IP-Lbe-3	661
Cardamine hirsuta	CARHR257000	IP-Lbo-3	661
Cardamine hirsuta	CARHR257000	IP-Loz-0	661
Cardamine hirsuta	CARHR257000	IP-Loz-1	661
Cardamine hirsuta	CARHR257000	IP-Loz-12	661
Cardamine hirsuta	CARHR257000	IP-Loz-13	661
Cardamine hirsuta	CARHR257000	IP-Loz-14	661
Cardamine hirsuta	CARHR257000	IP-Loz-15	661
Cardamine hirsuta	CARHR257000	IP-Loz-16	661
Cardamine hirsuta	CARHR257000	IP-Loz-17	661
Cardamine hirsuta	CARHR257000	IP-Loz-18	661
Cardamine hirsuta	CARHR257000	IP-Loz-19	661
Cardamine hirsuta	CARHR257000	IP-Loz-20	661
Cardamine hirsuta	CARHR257000	IP-Loz-21	661
Cardamine hirsuta	CARHR257000	IP-Loz-24	661
Cardamine hirsuta	CARHR257000	IP-Loz-25	661
Cardamine hirsuta	CARHR257000	IP-Loz-3	661
Cardamine hirsuta	CARHR257000	IP-Loz-9	661
Cardamine hirsuta	CARHR257000	IP-Lug-0	661
Cardamine hirsuta	CARHR257000	IP-Maa-1	661
Cardamine hirsuta	CARHR257000	IP-Mar-0	661
Cardamine hirsuta	CARHR257000	IP-Pds-0	661
Cardamine hirsuta	CARHR257000	IP-Puv-0	661
Cardamine hirsuta	CARHR257000	IP-Qui-3	661
Cardamine hirsuta	CARHR257000	IP-Qut-0	661
Cardamine hirsuta	CARHR257000	IP-Roi-1	661
Cardamine hirsuta	CARHR257000	IP-Saa-1	661
Cardamine hirsuta	CARHR257000	IP-Sad-0	263	ch4649796 (FRIstop)
Cardamine hirsuta	CARHR257000	IP-Sda-0	661
Cardamine hirsuta	CARHR257000	IP-See-0	661
Cardamine hirsuta	CARHR257000	IP-Sob-0	661
Cardamine hirsuta	CARHR257000	IP-Sot-0	661
Cardamine hirsuta	CARHR257000	IP-Stp-0	661
Cardamine hirsuta	CARHR257000	IP-Tod-6	661
Cardamine hirsuta	CARHR257000	IP-Toi-0	661
Cardamine hirsuta	CARHR257000	IP-Tui-3	661
Cardamine hirsuta	CARHR257000	IP-Nam-8	661
Cardamine hirsuta	CARHR257000	IP-Vac-0	263	ch4649796 (FRIstop)
Cardamine hirsuta	CARHR257000	IP-Var-2	661
Cardamine hirsuta	CARHR257000	IP-Vit-0	661
Cardamine hirsuta	CARHR257000	Wer-1	263	ch4649796 (FRIstop)
Cardamine hirsuta	CARHR257000	Ire-1	661
Cardamine hirsuta	CARHR257000	Ire-3	661
Cardamine hirsuta	CARHR257000	Ita-1	661
Cardamine hirsuta	CARHR257000	Ivt-1	263	ch4649796 (FRIstop)
Cardamine hirsuta	CARHR257000	Jap	426	ch4648863 (FRIstop2)
Cardamine hirsuta	CARHR257000	Kelmis-2	661
Cardamine hirsuta	CARHR257000	koe-01	263	ch4649796 (FRIstop)
Cardamine hirsuta	CARHR257000	koe-02	263	ch4649796 (FRIstop)
Cardamine hirsuta	CARHR257000	koe-03	263	ch4649796 (FRIstop)
Cardamine hirsuta	CARHR257000	koe-04	263	ch4649796 (FRIstop)
Cardamine hirsuta	CARHR257000	koe-06	263	ch4649796 (FRIstop)
Cardamine hirsuta	CARHR257000	koe-07	661
Cardamine hirsuta	CARHR257000	koe-09	263	ch4649796 (FRIstop)
Cardamine hirsuta	CARHR257000	koe-10	661
Cardamine hirsuta	CARHR257000	koe-11	263	ch4649796 (FRIstop)
Cardamine hirsuta	CARHR257000	koe-12	263	ch4649796 (FRIstop)
Cardamine hirsuta	CARHR257000	koe-18	263	ch4649796 (FRIstop)
Cardamine hirsuta	CARHR257000	koe-19	263	ch4649796 (FRIstop)
Cardamine hirsuta	CARHR257000	koe-20	263	ch4649796 (FRIstop)
Cardamine hirsuta	CARHR257000	koe-21	661
Cardamine hirsuta	CARHR257000	koe-22	661
Cardamine hirsuta	CARHR257000	koe-23	263	ch4649796 (FRIstop)
Cardamine hirsuta	CARHR257000	Kyo-1	661
Cardamine hirsuta	CARHR257000	IP-Lac-1	661
Cardamine hirsuta	CARHR257000	Lad-3	263	ch4649796 (FRIstop)
Cardamine hirsuta	CARHR257000	Lar-3	263	ch4649796 (FRIstop)
Cardamine hirsuta	CARHR257000	LC_Ger-2	263	ch4649796 (FRIstop)
Cardamine hirsuta	CARHR257000	LC_Ger-3	263	ch4649796 (FRIstop)
Cardamine hirsuta	CARHR257000	LC_Ita-3	661
Cardamine hirsuta	CARHR257000	Az-204	661
Cardamine hirsuta	CARHR257000	Az-213	661
Cardamine hirsuta	CARHR257000	Az-226A	661
Cardamine hirsuta	CARHR257000	Az-205B	661
Cardamine hirsuta	CARHR257000	Az-211B	661
Cardamine hirsuta	CARHR257000	Az-214B	661
Cardamine hirsuta	CARHR257000	Az-217B	661
Cardamine hirsuta	CARHR257000	Az-218A	661
Cardamine hirsuta	CARHR257000	Az-221C	661
Cardamine hirsuta	CARHR257000	Az-223A	661
Cardamine hirsuta	CARHR257000	Az-225D	661
Cardamine hirsuta	CARHR257000	Az-227A	661
Cardamine hirsuta	CARHR257000	Az-228A	661
Cardamine hirsuta	CARHR257000	Az-230A	661
Cardamine hirsuta	CARHR257000	Az-231D	661
Cardamine hirsuta	CARHR257000	Az-232D	661
Cardamine hirsuta	CARHR257000	Az-233C	661
Cardamine hirsuta	CARHR257000	Az-234A	661
Cardamine hirsuta	CARHR257000	Az-241D	661
Cardamine hirsuta	CARHR257000	Az-243A	661
Cardamine hirsuta	CARHR257000	Az-244A	661
Cardamine hirsuta	CARHR257000	Az-245A	661
Cardamine hirsuta	CARHR257000	Az-247A	661
Cardamine hirsuta	CARHR257000	Az-248B	661
Cardamine hirsuta	CARHR257000	Az-249A	661
Cardamine hirsuta	CARHR257000	Az-251A	661
Cardamine hirsuta	CARHR257000	Az-253B	661
Cardamine hirsuta	CARHR257000	Az-254D	661
Cardamine hirsuta	CARHR257000	Az-254E	661
Cardamine hirsuta	CARHR257000	Az-256A	661
Cardamine hirsuta	CARHR257000	Az-256B	661
Cardamine hirsuta	CARHR257000	Az-257A	661
Cardamine hirsuta	CARHR257000	Az-258A	661
Cardamine hirsuta	CARHR257000	Az-260A	661
Cardamine hirsuta	CARHR257000	Az-261C1	661
Cardamine hirsuta	CARHR257000	Az-261C4	661
Cardamine hirsuta	CARHR257000	Az-262A	661
Cardamine hirsuta	CARHR257000	Az-262B1	661
Cardamine hirsuta	CARHR257000	Az-262B2	661
Cardamine hirsuta	CARHR257000	Az-265A	661
Cardamine hirsuta	CARHR257000	Az-266A	661
Cardamine hirsuta	CARHR257000	Az-267A	661
Cardamine hirsuta	CARHR257000	Az-268B	661
Cardamine hirsuta	CARHR257000	Az-269A	661
Cardamine hirsuta	CARHR257000	Az-273B	661
Cardamine hirsuta	CARHR257000	Az-275A	661
Cardamine hirsuta	CARHR257000	Az-276E	661
Cardamine hirsuta	CARHR257000	Az-278A	661
Cardamine hirsuta	CARHR257000	Az-279A	661
Cardamine hirsuta	CARHR257000	Az-280B	661
Cardamine hirsuta	CARHR257000	Az-287A	661
Cardamine hirsuta	CARHR257000	Az-287B	661
Cardamine hirsuta	CARHR257000	Az-291B	661
Cardamine hirsuta	CARHR257000	Az-292A	661
Cardamine hirsuta	CARHR257000	Az-294B	661
Cardamine hirsuta	CARHR257000	Az-295A	661
Cardamine hirsuta	CARHR257000	Az-300A1	661
Cardamine hirsuta	CARHR257000	Az-301A	661
Cardamine hirsuta	CARHR257000	Az-303A	661
Cardamine hirsuta	CARHR257000	Az-304E	661
Cardamine hirsuta	CARHR257000	Az-305A	661
Cardamine hirsuta	CARHR257000	Az-357C	661
Cardamine hirsuta	CARHR257000	Lec-1	661
Cardamine hirsuta	CARHR257000	Leo-1	661
Cardamine hirsuta	CARHR257000	Liz-1287A	661
Cardamine hirsuta	CARHR257000	Liz-1287B	661
Cardamine hirsuta	CARHR257000	Liz-1287C	661
Cardamine hirsuta	CARHR257000	Liz-1287D	661
Cardamine hirsuta	CARHR257000	Liz-1287E	661
Cardamine hirsuta	CARHR257000	Liz-1287F	661
Cardamine hirsuta	CARHR257000	Liz-1287H	661
Cardamine hirsuta	CARHR257000	Liz-1287I	661
Cardamine hirsuta	CARHR257000	Liz-1287J	661
Cardamine hirsuta	CARHR257000	Liz-1287K	661
Cardamine hirsuta	CARHR257000	Liz-1287L	661
Cardamine hirsuta	CARHR257000	Liz-1288A	661
Cardamine hirsuta	CARHR257000	Liz-1291A	661
Cardamine hirsuta	CARHR257000	Liz-1295B	661
Cardamine hirsuta	CARHR257000	Liz-1297A	263	ch4649796 (FRIstop)
Cardamine hirsuta	CARHR257000	Liz-1300A	661
Cardamine hirsuta	CARHR257000	Liz-1302A	661
Cardamine hirsuta	CARHR257000	Liz-1303A	661
Cardamine hirsuta	CARHR257000	Liz-1306A	661
Cardamine hirsuta	CARHR257000	Liz-1307A	661
Cardamine hirsuta	CARHR257000	Liz-1310B	661
Cardamine hirsuta	CARHR257000	Liz-1312A	661
Cardamine hirsuta	CARHR257000	Liz-1313B	661
Cardamine hirsuta	CARHR257000	Liz-1313C	661
Cardamine hirsuta	CARHR257000	Liz-1313D	661
Cardamine hirsuta	CARHR257000	Liz-1314A	263	ch4649796 (FRIstop)
Cardamine hirsuta	CARHR257000	Liz-1317A	661
Cardamine hirsuta	CARHR257000	Liz-1318A	661
Cardamine hirsuta	CARHR257000	Liz-1320A	661
Cardamine hirsuta	CARHR257000	Liz-1321A	661
Cardamine hirsuta	CARHR257000	Liz-1322A	661
Cardamine hirsuta	CARHR257000	Lre-1	263	ch4649796 (FRIstop)
Cardamine hirsuta	CARHR257000	Mad-1	661
Cardamine hirsuta	CARHR257000	Mar-1	661
Cardamine hirsuta	CARHR257000	Meat-1	661
Cardamine hirsuta	CARHR257000	MNz-1B	661
Cardamine hirsuta	CARHR257000	Mpp-1	661
Cardamine hirsuta	CARHR257000	Nmg-1	263	ch4649796 (FRIstop)
Cardamine hirsuta	CARHR257000	Nus-1	661
Cardamine hirsuta	CARHR257000	NZ	263	ch4649796 (FRIstop)
Cardamine hirsuta	CARHR257000	Obd-1	263	ch4649796 (FRIstop)
Cardamine hirsuta	CARHR257000	Par-1	263	ch4649796 (FRIstop)
Cardamine hirsuta	CARHR257000	Pil-0	661
Cardamine hirsuta	CARHR257000	PuB-1	263	ch4649796 (FRIstop)
Cardamine hirsuta	CARHR257000	IP-Pun-0	661
Cardamine hirsuta	CARHR257000	Rdc-1	661
Cardamine hirsuta	CARHR257000	Rdv-1	661
Cardamine hirsuta	CARHR257000	Reims-1A	661
Cardamine hirsuta	CARHR257000	IP-Rob-0	661
Cardamine hirsuta	CARHR257000	Rom-365A	661
Cardamine hirsuta	CARHR257000	Sam-1	661
Cardamine hirsuta	CARHR257000	SBR-2	661
Cardamine hirsuta	CARHR257000	Sha-1a	661
Cardamine hirsuta	CARHR257000	Sis-1	263	ch4649796 (FRIstop)
Cardamine hirsuta	CARHR257000	IP-Slc-0	661
Cardamine hirsuta	CARHR257000	Srb-1	263	ch4649796 (FRIstop)
Cardamine hirsuta	CARHR257000	Sta-1	263	ch4649796 (FRIstop)
Cardamine hirsuta	CARHR257000	Stl-1	661
Cardamine hirsuta	CARHR257000	Swe-2	661
Cardamine hirsuta	CARHR257000	Swe-3A	263	ch4649796 (FRIstop)
Cardamine hirsuta	CARHR257000	Swe-6A	661
Cardamine hirsuta	CARHR257000	Swe-7A	263	ch4649796 (FRIstop)
Cardamine hirsuta	CARHR257000	Swe-8A	661
Cardamine hirsuta	CARHR257000	Swe-10A	263	ch4649796 (FRIstop)
Cardamine hirsuta	CARHR257000	Swe-11A	661
Cardamine hirsuta	CARHR257000	Swe-11B	661
Cardamine hirsuta	CARHR257000	Swe-12C	661
Cardamine hirsuta	CARHR257000	Swe-13B	263	ch4649796 (FRIstop)
Cardamine hirsuta	CARHR257000	Swe-14A	263	ch4649796 (FRIstop)
Cardamine hirsuta	CARHR257000	Swe-15A	661
Cardamine hirsuta	CARHR257000	Swe-21C	661
Cardamine hirsuta	CARHR257000	Swe-25A	661
Cardamine hirsuta	CARHR257000	Swe-26A	661
Cardamine hirsuta	CARHR257000	Swe-27A	661
Cardamine hirsuta	CARHR257000	Swe-29A	661
Cardamine hirsuta	CARHR257000	Swe-29B	661
Cardamine hirsuta	CARHR257000	Swe-29C	661
Cardamine hirsuta	CARHR257000	Swe-29D	661
Cardamine hirsuta	CARHR257000	Swe-29E	661
Cardamine hirsuta	CARHR257000	Swe-29F	661
Cardamine hirsuta	CARHR257000	Swe-29G	661
Cardamine hirsuta	CARHR257000	Swe-29H	661
Cardamine hirsuta	CARHR257000	Swe-29I	661
Cardamine hirsuta	CARHR257000	Swe-30B	661
Cardamine hirsuta	CARHR257000	Swe-32A	263	ch4649796 (FRIstop)
Cardamine hirsuta	CARHR257000	Swe-33A	263	ch4649796 (FRIstop)
Cardamine hirsuta	CARHR257000	Swe-34A	263	ch4649796 (FRIstop)
Cardamine hirsuta	CARHR257000	Swe-35A	263	ch4649796 (FRIstop)
Cardamine hirsuta	CARHR257000	Swe-37A	263	ch4649796 (FRIstop)
Cardamine hirsuta	CARHR257000	Swe-38A	661
Cardamine hirsuta	CARHR257000	Swe-4A	263	ch4649796 (FRIstop)
Cardamine hirsuta	CARHR257000	Swe-5A	263	ch4649796 (FRIstop)
Cardamine hirsuta	CARHR257000	Swe-9B	661
Cardamine hirsuta	CARHR257000	Tex-1	661
Cardamine hirsuta	CARHR257000	Thr-1	660
Cardamine hirsuta	CARHR257000	Ukr-382B	661
Cardamine hirsuta	CARHR257000	Ume-1	661
Cardamine hirsuta	CARHR257000	UO22_h	661
Cardamine hirsuta	CARHR257000	UO24_a	661
Cardamine hirsuta	CARHR257000	UO27_5	661
Cardamine hirsuta	CARHR257000	UO30_e	661
Cardamine hirsuta	CARHR257000	UO31_a	263	ch4649796 (FRIstop)
Cardamine hirsuta	CARHR257000	UO32_e	263	ch4649796 (FRIstop)
Cardamine hirsuta	CARHR257000	UO35_f	661
Cardamine hirsuta	CARHR257000	UO45_1	661
Cardamine hirsuta	CARHR257000	UO48_f	263	ch4649796 (FRIstop)
Cardamine hirsuta	CARHR257000	UO49_g	661
Cardamine hirsuta	CARHR257000	UO68_1	661
Cardamine hirsuta	CARHR257000	UO94_3	263	ch4649796 (FRIstop)
Cardamine hirsuta	CARHR257000	UO95_3	661
Cardamine hirsuta	CARHR257000	UO97_1	263	ch4649796 (FRIstop)
Cardamine hirsuta	CARHR257000	UO99_1	661
Cardamine hirsuta	CARHR257000	Val-Dieu-1A	661
Cardamine hirsuta	CARHR257000	Wal-386B	661
Cardamine hirsuta	CARHR257000	Wca-1	263	ch4649796 (FRIstop)
Cardamine hirsuta	CARHR257000	Zuer-1	263	ch4649796 (FRIstop)
Cardamine hirsuta	CARHR257000	Ox (reference)	263	ch4649796 (FRIstop)
Arabidopsis thaliana	AT4G00650	Col	315	at270363
Arabidopsis thaliana	AT4G00650	PA10000	122	at269392
Arabidopsis thaliana	AT4G00650	PA10001	610
Arabidopsis thaliana	AT4G00650	PA10002	170	at269535
Arabidopsis thaliana	AT4G00650	PA10003	610
Arabidopsis thaliana	AT4G00650	PA10004	610
Arabidopsis thaliana	AT4G00650	PA10005	610
Arabidopsis thaliana	AT4G00650	PA10006	596
Arabidopsis thaliana	AT4G00650	PA10007	315	at270363
Arabidopsis thaliana	AT4G00650	PA10008	313	at269964
Arabidopsis thaliana	AT4G00650	PA10009	610
Arabidopsis thaliana	AT4G00650	PA10010	610
Arabidopsis thaliana	AT4G00650	PA10011	610
Arabidopsis thaliana	AT4G00650	PA10012	610
Arabidopsis thaliana	AT4G00650	PA10013	313	at269964
Arabidopsis thaliana	AT4G00650	PA10014	610
Arabidopsis thaliana	AT4G00650	PA10015	610
Arabidopsis thaliana	AT4G00650	PA10016	318	at269964
Arabidopsis thaliana	AT4G00650	PA10017	610
Arabidopsis thaliana	AT4G00650	PA10018	610
Arabidopsis thaliana	AT4G00650	PA10019	610
Arabidopsis thaliana	AT4G00650	PA1002	610
Arabidopsis thaliana	AT4G00650	PA10020	610
Arabidopsis thaliana	AT4G00650	PA10021	315	at270363
Arabidopsis thaliana	AT4G00650	PA10022	4	at269102
Arabidopsis thaliana	AT4G00650	PA10023	610
Arabidopsis thaliana	AT4G00650	PA10024	276	at269854
Arabidopsis thaliana	AT4G00650	PA10026	610
Arabidopsis thaliana	AT4G00650	PA1006	610
Arabidopsis thaliana	AT4G00650	PA1061	606
Arabidopsis thaliana	AT4G00650	PA1062	610
Arabidopsis thaliana	AT4G00650	PA1063	610
Arabidopsis thaliana	AT4G00650	PA1066	610
Arabidopsis thaliana	AT4G00650	PA1070	585
Arabidopsis thaliana	AT4G00650	PA1074	610
Arabidopsis thaliana	AT4G00650	PA108	147	at269450
Arabidopsis thaliana	AT4G00650	PA1137	610
Arabidopsis thaliana	AT4G00650	PA1158	610
Arabidopsis thaliana	AT4G00650	PA1166	610
Arabidopsis thaliana	AT4G00650	PA1254	610
Arabidopsis thaliana	AT4G00650	PA1257	610
Arabidopsis thaliana	AT4G00650	PA1303	610
Arabidopsis thaliana	AT4G00650	PA1313	606
Arabidopsis thaliana	AT4G00650	PA1317	610
Arabidopsis thaliana	AT4G00650	PA139	141	at269435.5
Arabidopsis thaliana	AT4G00650	PA1435	315	at270363
Arabidopsis thaliana	AT4G00650	PA1552	610
Arabidopsis thaliana	AT4G00650	PA159	315	at270363
Arabidopsis thaliana	AT4G00650	PA1612	610
Arabidopsis thaliana	AT4G00650	PA1622	610
Arabidopsis thaliana	AT4G00650	PA1651	610
Arabidopsis thaliana	AT4G00650	PA1652	610
Arabidopsis thaliana	AT4G00650	PA1676	610
Arabidopsis thaliana	AT4G00650	PA1684	610
Arabidopsis thaliana	AT4G00650	PA1739	610
Arabidopsis thaliana	AT4G00650	PA1741	610
Arabidopsis thaliana	AT4G00650	PA1756	610
Arabidopsis thaliana	AT4G00650	PA1757	610
Arabidopsis thaliana	AT4G00650	PA1793	610
Arabidopsis thaliana	AT4G00650	PA1797	610
Arabidopsis thaliana	AT4G00650	PA1819	610
Arabidopsis thaliana	AT4G00650	PA1820	610
Arabidopsis thaliana	AT4G00650	PA1829	610
Arabidopsis thaliana	AT4G00650	PA1834	610
Arabidopsis thaliana	AT4G00650	PA1835	610
Arabidopsis thaliana	AT4G00650	PA1851	610
Arabidopsis thaliana	AT4G00650	PA1852	610
Arabidopsis thaliana	AT4G00650	PA1853	610
Arabidopsis thaliana	AT4G00650	PA1872	610
Arabidopsis thaliana	AT4G00650	PA1890	610
Arabidopsis thaliana	AT4G00650	PA1925	610
Arabidopsis thaliana	AT4G00650	PA1942	610
Arabidopsis thaliana	AT4G00650	PA1943	610
Arabidopsis thaliana	AT4G00650	PA1954	610
Arabidopsis thaliana	AT4G00650	PA2016	610
Arabidopsis thaliana	AT4G00650	PA2017	610
Arabidopsis thaliana	AT4G00650	PA2031	610
Arabidopsis thaliana	AT4G00650	PA2053	610
Arabidopsis thaliana	AT4G00650	PA2057	610
Arabidopsis thaliana	AT4G00650	PA2081	610
Arabidopsis thaliana	AT4G00650	PA2091	610
Arabidopsis thaliana	AT4G00650	PA2106	610
Arabidopsis thaliana	AT4G00650	PA2108	610
Arabidopsis thaliana	AT4G00650	PA2141	610
Arabidopsis thaliana	AT4G00650	PA2159	610
Arabidopsis thaliana	AT4G00650	PA2166	610
Arabidopsis thaliana	AT4G00650	PA2171	610
Arabidopsis thaliana	AT4G00650	PA2191	610
Arabidopsis thaliana	AT4G00650	PA2202	610
Arabidopsis thaliana	AT4G00650	PA2212	610
Arabidopsis thaliana	AT4G00650	PA2239	610
Arabidopsis thaliana	AT4G00650	PA2240	610
Arabidopsis thaliana	AT4G00650	PA2276	610
Arabidopsis thaliana	AT4G00650	PA2278	610
Arabidopsis thaliana	AT4G00650	PA2285	610
Arabidopsis thaliana	AT4G00650	PA2286	610
Arabidopsis thaliana	AT4G00650	PA2317	411	at270743
Arabidopsis thaliana	AT4G00650	PA2370	610
Arabidopsis thaliana	AT4G00650	PA2412	610
Arabidopsis thaliana	AT4G00650	PA265	78	at269258
Arabidopsis thaliana	AT4G00650	PA350	4	at269102
Arabidopsis thaliana	AT4G00650	PA351	610
Arabidopsis thaliana	AT4G00650	PA403	610
Arabidopsis thaliana	AT4G00650	PA410	610
Arabidopsis thaliana	AT4G00650	PA424	610
Arabidopsis thaliana	AT4G00650	PA428	610
Arabidopsis thaliana	AT4G00650	PA430	4	at269102
Arabidopsis thaliana	AT4G00650	PA470	610
Arabidopsis thaliana	AT4G00650	PA476	610
Arabidopsis thaliana	AT4G00650	PA4779	240	at269745
Arabidopsis thaliana	AT4G00650	PA4807	610
Arabidopsis thaliana	AT4G00650	PA4826	170	at269535
Arabidopsis thaliana	AT4G00650	PA484	610
Arabidopsis thaliana	AT4G00650	PA4840	302	at269930
Arabidopsis thaliana	AT4G00650	PA4857	411	at270743
Arabidopsis thaliana	AT4G00650	PA4884	302	at269930
Arabidopsis thaliana	AT4G00650	PA4900	302	at269930
Arabidopsis thaliana	AT4G00650	PA4931	610
Arabidopsis thaliana	AT4G00650	PA4939	411	at270743
Arabidopsis thaliana	AT4G00650	PA4958	610
Arabidopsis thaliana	AT4G00650	PA5023	302	at269930
Arabidopsis thaliana	AT4G00650	PA504	610
Arabidopsis thaliana	AT4G00650	PA506	610
Arabidopsis thaliana	AT4G00650	PA5104	313	at269964
Arabidopsis thaliana	AT4G00650	PA5151	610
Arabidopsis thaliana	AT4G00650	PA5165	610
Arabidopsis thaliana	AT4G00650	PA5210	610
Arabidopsis thaliana	AT4G00650	PA5236	411	at270743
Arabidopsis thaliana	AT4G00650	PA5249	411	at270743
Arabidopsis thaliana	AT4G00650	PA5253	302	at269930
Arabidopsis thaliana	AT4G00650	PA5276	496	at270978
Arabidopsis thaliana	AT4G00650	PA5279	302	at269930
Arabidopsis thaliana	AT4G00650	PA531	610
Arabidopsis thaliana	AT4G00650	PA5349	610
Arabidopsis thaliana	AT4G00650	PA5353	411	at270743
Arabidopsis thaliana	AT4G00650	PA5395	411	at270743
Arabidopsis thaliana	AT4G00650	PA544	51	at269177
Arabidopsis thaliana	AT4G00650	PA546	610
Arabidopsis thaliana	AT4G00650	PA5486	313	at269964
Arabidopsis thaliana	AT4G00650	PA5535	610
Arabidopsis thaliana	AT4G00650	PA5577	496	at270978
Arabidopsis thaliana	AT4G00650	PA5644	411	at270743
Arabidopsis thaliana	AT4G00650	PA5651	411	at270743
Arabidopsis thaliana	AT4G00650	PA5717	411	at270743
Arabidopsis thaliana	AT4G00650	PA5718	411	at270743
Arabidopsis thaliana	AT4G00650	PA5720	610
Arabidopsis thaliana	AT4G00650	PA5726	415	at270697.5
Arabidopsis thaliana	AT4G00650	PA5741	610
Arabidopsis thaliana	AT4G00650	PA5748	315	at270363
Arabidopsis thaliana	AT4G00650	PA5757	315	at270363
Arabidopsis thaliana	AT4G00650	PA5768	315	at270363
Arabidopsis thaliana	AT4G00650	PA5772	4	at269102
Arabidopsis thaliana	AT4G00650	PA5776	411	at270743
Arabidopsis thaliana	AT4G00650	PA5778	315	at270363
Arabidopsis thaliana	AT4G00650	PA5779	150	at269474
Arabidopsis thaliana	AT4G00650	PA5784	610
Arabidopsis thaliana	AT4G00650	PA5798	411	at270743
Arabidopsis thaliana	AT4G00650	PA5800	313	at269964
Arabidopsis thaliana	AT4G00650	PA5811	150	at269474
Arabidopsis thaliana	AT4G00650	PA5818	315	at270363
Arabidopsis thaliana	AT4G00650	PA5822	610
Arabidopsis thaliana	AT4G00650	PA5830	610
Arabidopsis thaliana	AT4G00650	PA5831	610
Arabidopsis thaliana	AT4G00650	PA5832	313	at269964
Arabidopsis thaliana	AT4G00650	PA5836	610
Arabidopsis thaliana	AT4G00650	PA5837	610
Arabidopsis thaliana	AT4G00650	PA5856	610
Arabidopsis thaliana	AT4G00650	PA5860	606
Arabidopsis thaliana	AT4G00650	PA5865	610
Arabidopsis thaliana	AT4G00650	PA5867	606
Arabidopsis thaliana	AT4G00650	PA5874	610
Arabidopsis thaliana	AT4G00650	PA5890	610
Arabidopsis thaliana	AT4G00650	PA5893	610
Arabidopsis thaliana	AT4G00650	PA5907	610
Arabidopsis thaliana	AT4G00650	PA5921	610
Arabidopsis thaliana	AT4G00650	PA5950	610
Arabidopsis thaliana	AT4G00650	PA5984	610
Arabidopsis thaliana	AT4G00650	PA5993	610
Arabidopsis thaliana	AT4G00650	PA6008	4	at269102
Arabidopsis thaliana	AT4G00650	PA6009	610
Arabidopsis thaliana	AT4G00650	PA6010	610
Arabidopsis thaliana	AT4G00650	PA6011	610
Arabidopsis thaliana	AT4G00650	PA6012	610
Arabidopsis thaliana	AT4G00650	PA6013	610
Arabidopsis thaliana	AT4G00650	PA6016	610
Arabidopsis thaliana	AT4G00650	PA6017	610
Arabidopsis thaliana	AT4G00650	PA6019	610
Arabidopsis thaliana	AT4G00650	PA6020	610
Arabidopsis thaliana	AT4G00650	PA6021	610
Arabidopsis thaliana	AT4G00650	PA6022	610
Arabidopsis thaliana	AT4G00650	PA6023	610
Arabidopsis thaliana	AT4G00650	PA6024	610
Arabidopsis thaliana	AT4G00650	PA6025	606
Arabidopsis thaliana	AT4G00650	PA6030	606
Arabidopsis thaliana	AT4G00650	PA6034	610
Arabidopsis thaliana	AT4G00650	PA6035	610
Arabidopsis thaliana	AT4G00650	PA6036	610
Arabidopsis thaliana	AT4G00650	PA6038	610
Arabidopsis thaliana	AT4G00650	PA6039	610
Arabidopsis thaliana	AT4G00650	PA6040	610
Arabidopsis thaliana	AT4G00650	PA6041	610
Arabidopsis thaliana	AT4G00650	PA6042	4	at269102
Arabidopsis thaliana	AT4G00650	PA6043	610
Arabidopsis thaliana	AT4G00650	PA6046	610
Arabidopsis thaliana	AT4G00650	PA6064	610
Arabidopsis thaliana	AT4G00650	PA6069	610
Arabidopsis thaliana	AT4G00650	PA6070	610
Arabidopsis thaliana	AT4G00650	PA6071	606
Arabidopsis thaliana	AT4G00650	PA6073	610
Arabidopsis thaliana	AT4G00650	PA6074	610
Arabidopsis thaliana	AT4G00650	PA6076	610
Arabidopsis thaliana	AT4G00650	PA6077	610
Arabidopsis thaliana	AT4G00650	PA6085	610
Arabidopsis thaliana	AT4G00650	PA6086	610
Arabidopsis thaliana	AT4G00650	PA6087	610
Arabidopsis thaliana	AT4G00650	PA6088	610
Arabidopsis thaliana	AT4G00650	PA6090	604
Arabidopsis thaliana	AT4G00650	PA6091	610
Arabidopsis thaliana	AT4G00650	PA6092	610
Arabidopsis thaliana	AT4G00650	PA6094	610
Arabidopsis thaliana	AT4G00650	PA6095	610
Arabidopsis thaliana	AT4G00650	PA6096	610
Arabidopsis thaliana	AT4G00650	PA6097	610
Arabidopsis thaliana	AT4G00650	PA6098	610
Arabidopsis thaliana	AT4G00650	PA6099	610
Arabidopsis thaliana	AT4G00650	PA6100	610
Arabidopsis thaliana	AT4G00650	PA6101	610
Arabidopsis thaliana	AT4G00650	PA6102	610
Arabidopsis thaliana	AT4G00650	PA6104	610
Arabidopsis thaliana	AT4G00650	PA6105	604
Arabidopsis thaliana	AT4G00650	PA6106	610
Arabidopsis thaliana	AT4G00650	PA6107	610
Arabidopsis thaliana	AT4G00650	PA6108	122	at269392
Arabidopsis thaliana	AT4G00650	PA6109	610
Arabidopsis thaliana	AT4G00650	PA6111	610
Arabidopsis thaliana	AT4G00650	PA6112	610
Arabidopsis thaliana	AT4G00650	PA6113	610
Arabidopsis thaliana	AT4G00650	PA6114	610
Arabidopsis thaliana	AT4G00650	PA6115	610
Arabidopsis thaliana	AT4G00650	PA6118	610
Arabidopsis thaliana	AT4G00650	PA6119	610
Arabidopsis thaliana	AT4G00650	PA6122	610
Arabidopsis thaliana	AT4G00650	PA6123	610
Arabidopsis thaliana	AT4G00650	PA6124	610
Arabidopsis thaliana	AT4G00650	PA6125	610
Arabidopsis thaliana	AT4G00650	PA6126	610
Arabidopsis thaliana	AT4G00650	PA6127	585
Arabidopsis thaliana	AT4G00650	PA6128	610
Arabidopsis thaliana	AT4G00650	PA6131	610
Arabidopsis thaliana	AT4G00650	PA6132	610
Arabidopsis thaliana	AT4G00650	PA6133	610
Arabidopsis thaliana	AT4G00650	PA6134	610
Arabidopsis thaliana	AT4G00650	PA6136	610
Arabidopsis thaliana	AT4G00650	PA6137	610
Arabidopsis thaliana	AT4G00650	PA6138	610
Arabidopsis thaliana	AT4G00650	PA6140	610
Arabidopsis thaliana	AT4G00650	PA6141	610
Arabidopsis thaliana	AT4G00650	PA6142	610
Arabidopsis thaliana	AT4G00650	PA6145	610
Arabidopsis thaliana	AT4G00650	PA6147	613
Arabidopsis thaliana	AT4G00650	PA6148	610
Arabidopsis thaliana	AT4G00650	PA6149	610
Arabidopsis thaliana	AT4G00650	PA6150	610
Arabidopsis thaliana	AT4G00650	PA6151	610
Arabidopsis thaliana	AT4G00650	PA6153	606
Arabidopsis thaliana	AT4G00650	PA6154	606
Arabidopsis thaliana	AT4G00650	PA6163	610
Arabidopsis thaliana	AT4G00650	PA6166	606
Arabidopsis thaliana	AT4G00650	PA6169	610
Arabidopsis thaliana	AT4G00650	PA6171	606
Arabidopsis thaliana	AT4G00650	PA6172	606
Arabidopsis thaliana	AT4G00650	PA6173	606
Arabidopsis thaliana	AT4G00650	PA6174	610
Arabidopsis thaliana	AT4G00650	PA6177	610
Arabidopsis thaliana	AT4G00650	PA6180	315	at270363
Arabidopsis thaliana	AT4G00650	PA6184	610
Arabidopsis thaliana	AT4G00650	PA6188	606
Arabidopsis thaliana	AT4G00650	PA6189	610
Arabidopsis thaliana	AT4G00650	PA6191	315	at270363
Arabidopsis thaliana	AT4G00650	PA6192	610
Arabidopsis thaliana	AT4G00650	PA6193	4	at269102
Arabidopsis thaliana	AT4G00650	PA6194	315	at270363
Arabidopsis thaliana	AT4G00650	PA6195	606
Arabidopsis thaliana	AT4G00650	PA6198	606
Arabidopsis thaliana	AT4G00650	PA6201	383	at270640
Arabidopsis thaliana	AT4G00650	PA6202	610
Arabidopsis thaliana	AT4G00650	PA6203	610
Arabidopsis thaliana	AT4G00650	PA6209	610
Arabidopsis thaliana	AT4G00650	PA6210	610
Arabidopsis thaliana	AT4G00650	PA6214	610
Arabidopsis thaliana	AT4G00650	PA6216	610
Arabidopsis thaliana	AT4G00650	PA6217	610
Arabidopsis thaliana	AT4G00650	PA6218	610
Arabidopsis thaliana	AT4G00650	PA6220	610
Arabidopsis thaliana	AT4G00650	PA6221	606
Arabidopsis thaliana	AT4G00650	PA6231	610
Arabidopsis thaliana	AT4G00650	PA6235	606
Arabidopsis thaliana	AT4G00650	PA6236	606
Arabidopsis thaliana	AT4G00650	PA6237	606
Arabidopsis thaliana	AT4G00650	PA6238	610
Arabidopsis thaliana	AT4G00650	PA6240	606
Arabidopsis thaliana	AT4G00650	PA6241	606
Arabidopsis thaliana	AT4G00650	PA6242	610
Arabidopsis thaliana	AT4G00650	PA6243	610
Arabidopsis thaliana	AT4G00650	PA6244	610
Arabidopsis thaliana	AT4G00650	PA6252	610
Arabidopsis thaliana	AT4G00650	PA6255	610
Arabidopsis thaliana	AT4G00650	PA6258	610
Arabidopsis thaliana	AT4G00650	PA6268	610
Arabidopsis thaliana	AT4G00650	PA6276	610
Arabidopsis thaliana	AT4G00650	PA628	610
Arabidopsis thaliana	AT4G00650	PA6284	610
Arabidopsis thaliana	AT4G00650	PA6296	610
Arabidopsis thaliana	AT4G00650	PA630	610
Arabidopsis thaliana	AT4G00650	PA6390	589
Arabidopsis thaliana	AT4G00650	PA6396	610
Arabidopsis thaliana	AT4G00650	PA6413	610
Arabidopsis thaliana	AT4G00650	PA6424	610
Arabidopsis thaliana	AT4G00650	PA6434	4	at269102
Arabidopsis thaliana	AT4G00650	PA6445	267	at269826
Arabidopsis thaliana	AT4G00650	PA6680	610
Arabidopsis thaliana	AT4G00650	PA6709	170	at269535
Arabidopsis thaliana	AT4G00650	PA6739	610
Arabidopsis thaliana	AT4G00650	PA6740	610
Arabidopsis thaliana	AT4G00650	PA6744	240	at269745
Arabidopsis thaliana	AT4G00650	PA6749	610
Arabidopsis thaliana	AT4G00650	PA6750	610
Arabidopsis thaliana	AT4G00650	PA680	610
Arabidopsis thaliana	AT4G00650	PA6805	610
Arabidopsis thaliana	AT4G00650	PA6806	610
Arabidopsis thaliana	AT4G00650	PA681	610
Arabidopsis thaliana	AT4G00650	PA6814	610
Arabidopsis thaliana	AT4G00650	PA6830	610
Arabidopsis thaliana	AT4G00650	PA685	610
Arabidopsis thaliana	AT4G00650	PA687	610
Arabidopsis thaliana	AT4G00650	PA6897	610
Arabidopsis thaliana	AT4G00650	PA6898	411	at270743
Arabidopsis thaliana	AT4G00650	PA6900	606
Arabidopsis thaliana	AT4G00650	PA6901	606
Arabidopsis thaliana	AT4G00650	PA6903	610
Arabidopsis thaliana	AT4G00650	PA6904	610
Arabidopsis thaliana	AT4G00650	PA6906	610
Arabidopsis thaliana	AT4G00650	PA6907	610
Arabidopsis thaliana	AT4G00650	PA6908	170	at269535
Arabidopsis thaliana	AT4G00650	PA6909	315	at270363
Arabidopsis thaliana	AT4G00650	PA6911	232	at269721
Arabidopsis thaliana	AT4G00650	PA6913	610
Arabidopsis thaliana	AT4G00650	PA6915	610
Arabidopsis thaliana	AT4G00650	PA6917	610
Arabidopsis thaliana	AT4G00650	PA6918	610
Arabidopsis thaliana	AT4G00650	PA6919	4	at269102
Arabidopsis thaliana	AT4G00650	PA6920	610
Arabidopsis thaliana	AT4G00650	PA6921	315	at270363
Arabidopsis thaliana	AT4G00650	PA6922	315	at270363
Arabidopsis thaliana	AT4G00650	PA6923	302	at269930
Arabidopsis thaliana	AT4G00650	PA6924	302	at269930
Arabidopsis thaliana	AT4G00650	PA6926	302	at269930
Arabidopsis thaliana	AT4G00650	PA6927	610
Arabidopsis thaliana	AT4G00650	PA6928	313	at269964
Arabidopsis thaliana	AT4G00650	PA6929	610
Arabidopsis thaliana	AT4G00650	PA6931	610
Arabidopsis thaliana	AT4G00650	PA6932	4	at269102
Arabidopsis thaliana	AT4G00650	PA6933	610
Arabidopsis thaliana	AT4G00650	PA6937	610
Arabidopsis thaliana	AT4G00650	PA6938	262	at269812
Arabidopsis thaliana	AT4G00650	PA6939	610
Arabidopsis thaliana	AT4G00650	PA6940	313	at269964
Arabidopsis thaliana	AT4G00650	PA6943	496	at270978
Arabidopsis thaliana	AT4G00650	PA6944	302	at269930
Arabidopsis thaliana	AT4G00650	PA6945	610
Arabidopsis thaliana	AT4G00650	PA6951	610
Arabidopsis thaliana	AT4G00650	PA6956	610
Arabidopsis thaliana	AT4G00650	PA6957	610
Arabidopsis thaliana	AT4G00650	PA6958	4	at269102
Arabidopsis thaliana	AT4G00650	PA6959	46	at269194
Arabidopsis thaliana	AT4G00650	PA6960	122	at269392
Arabidopsis thaliana	AT4G00650	PA6961	610
Arabidopsis thaliana	AT4G00650	PA6963	610
Arabidopsis thaliana	AT4G00650	PA6966	496	at270978
Arabidopsis thaliana	AT4G00650	PA6967	315	at270363
Arabidopsis thaliana	AT4G00650	PA6968	610
Arabidopsis thaliana	AT4G00650	PA6969	610
Arabidopsis thaliana	AT4G00650	PA6970	610
Arabidopsis thaliana	AT4G00650	PA6971	610
Arabidopsis thaliana	AT4G00650	PA6973	383	at270644
Arabidopsis thaliana	AT4G00650	PA6974	610
Arabidopsis thaliana	AT4G00650	PA6975	4	at269102
Arabidopsis thaliana	AT4G00650	PA6976	610
Arabidopsis thaliana	AT4G00650	PA6979	4	at269102
Arabidopsis thaliana	AT4G00650	PA6981	315	at270363
Arabidopsis thaliana	AT4G00650	PA6982	4	at269102
Arabidopsis thaliana	AT4G00650	PA6984	4	at269102
Arabidopsis thaliana	AT4G00650	PA6986	411	at270743
Arabidopsis thaliana	AT4G00650	PA6987	4	at269102
Arabidopsis thaliana	AT4G00650	PA6989	411	at270743
Arabidopsis thaliana	AT4G00650	PA6990	610
Arabidopsis thaliana	AT4G00650	PA6992	4	at269102
Arabidopsis thaliana	AT4G00650	PA6994	610
Arabidopsis thaliana	AT4G00650	PA6997	315	at270363
Arabidopsis thaliana	AT4G00650	PA7000	315	at270363
Arabidopsis thaliana	AT4G00650	PA7002	610
Arabidopsis thaliana	AT4G00650	PA7003	4	at269102
Arabidopsis thaliana	AT4G00650	PA7008	610
Arabidopsis thaliana	AT4G00650	PA7013	610
Arabidopsis thaliana	AT4G00650	PA7014	610
Arabidopsis thaliana	AT4G00650	PA7025	610
Arabidopsis thaliana	AT4G00650	PA7026	307	at269947
Arabidopsis thaliana	AT4G00650	PA7028	315	at270363
Arabidopsis thaliana	AT4G00650	PA7031	4	at269102
Arabidopsis thaliana	AT4G00650	PA7033	610
Arabidopsis thaliana	AT4G00650	PA7036	313	at269964
Arabidopsis thaliana	AT4G00650	PA7058	610
Arabidopsis thaliana	AT4G00650	PA7061	610
Arabidopsis thaliana	AT4G00650	PA7062	313	at269964
Arabidopsis thaliana	AT4G00650	PA7063	610
Arabidopsis thaliana	AT4G00650	PA7064	411	at270743
Arabidopsis thaliana	AT4G00650	PA7067	4	at269102
Arabidopsis thaliana	AT4G00650	PA7068	610
Arabidopsis thaliana	AT4G00650	PA7071	46	at269194
Arabidopsis thaliana	AT4G00650	PA7072	610
Arabidopsis thaliana	AT4G00650	PA7077	610
Arabidopsis thaliana	AT4G00650	PA7081	437	at270803
Arabidopsis thaliana	AT4G00650	PA7092	411	at270743
Arabidopsis thaliana	AT4G00650	PA7094	36	at269194
Arabidopsis thaliana	AT4G00650	PA7096	4	at269102
Arabidopsis thaliana	AT4G00650	PA7102	610
Arabidopsis thaliana	AT4G00650	PA7103	610
Arabidopsis thaliana	AT4G00650	PA7106	4	at269102
Arabidopsis thaliana	AT4G00650	PA7107	411	at270743
Arabidopsis thaliana	AT4G00650	PA7109	411	at270743
Arabidopsis thaliana	AT4G00650	PA7111	610
Arabidopsis thaliana	AT4G00650	PA7117	315	at270363
Arabidopsis thaliana	AT4G00650	PA7119	4	at269102
Arabidopsis thaliana	AT4G00650	PA7120	4	at269102
Arabidopsis thaliana	AT4G00650	PA7125	4	at269102
Arabidopsis thaliana	AT4G00650	PA7126	610
Arabidopsis thaliana	AT4G00650	PA7127	610
Arabidopsis thaliana	AT4G00650	PA7130	610
Arabidopsis thaliana	AT4G00650	PA7133	313	at269964
Arabidopsis thaliana	AT4G00650	PA7138	610
Arabidopsis thaliana	AT4G00650	PA7143	313	at269964
Arabidopsis thaliana	AT4G00650	PA7147	313	at269964
Arabidopsis thaliana	AT4G00650	PA7148	610
Arabidopsis thaliana	AT4G00650	PA7158	610
Arabidopsis thaliana	AT4G00650	PA7160	610
Arabidopsis thaliana	AT4G00650	PA7161	315	at270363
Arabidopsis thaliana	AT4G00650	PA7162	313	at269964
Arabidopsis thaliana	AT4G00650	PA7163	315	at270363
Arabidopsis thaliana	AT4G00650	PA7164	610
Arabidopsis thaliana	AT4G00650	PA7165	313	at269964
Arabidopsis thaliana	AT4G00650	PA7166	610
Arabidopsis thaliana	AT4G00650	PA7167	610
Arabidopsis thaliana	AT4G00650	PA7169	610
Arabidopsis thaliana	AT4G00650	PA7177	4	at269102
Arabidopsis thaliana	AT4G00650	PA7181	610
Arabidopsis thaliana	AT4G00650	PA7183	610
Arabidopsis thaliana	AT4G00650	PA7186	610
Arabidopsis thaliana	AT4G00650	PA7192	313	at269964
Arabidopsis thaliana	AT4G00650	PA7197	610
Arabidopsis thaliana	AT4G00650	PA7199	315	at270363
Arabidopsis thaliana	AT4G00650	PA7202	315	at270363
Arabidopsis thaliana	AT4G00650	PA7203	4	at269102
Arabidopsis thaliana	AT4G00650	PA7206	610
Arabidopsis thaliana	AT4G00650	PA7207	610
Arabidopsis thaliana	AT4G00650	PA7208	622
Arabidopsis thaliana	AT4G00650	PA7209	4	at269102
Arabidopsis thaliana	AT4G00650	PA7213	4	at269102
Arabidopsis thaliana	AT4G00650	PA7217	4	at269102
Arabidopsis thaliana	AT4G00650	PA7218	315	at270363
Arabidopsis thaliana	AT4G00650	PA7223	610
Arabidopsis thaliana	AT4G00650	PA7231	315	at270363
Arabidopsis thaliana	AT4G00650	PA7236	610
Arabidopsis thaliana	AT4G00650	PA7244	313	at269964
Arabidopsis thaliana	AT4G00650	PA7248	610
Arabidopsis thaliana	AT4G00650	PA7250	315	at270363
Arabidopsis thaliana	AT4G00650	PA7252	610
Arabidopsis thaliana	AT4G00650	PA7255	315	at270363
Arabidopsis thaliana	AT4G00650	PA7258	313	at269964
Arabidopsis thaliana	AT4G00650	PA7263	384	at270644
Arabidopsis thaliana	AT4G00650	PA7268	315	at270363
Arabidopsis thaliana	AT4G00650	PA7273	4	at269102
Arabidopsis thaliana	AT4G00650	PA7276	4	at269102
Arabidopsis thaliana	AT4G00650	PA728	610
Arabidopsis thaliana	AT4G00650	PA7280	313	at269964
Arabidopsis thaliana	AT4G00650	PA7282	384	at270644
Arabidopsis thaliana	AT4G00650	PA7287	313	at269964
Arabidopsis thaliana	AT4G00650	PA7288	315	at270363
Arabidopsis thaliana	AT4G00650	PA7296	4	at269102
Arabidopsis thaliana	AT4G00650	PA7298	4	at269102
Arabidopsis thaliana	AT4G00650	PA7305	313	at269964
Arabidopsis thaliana	AT4G00650	PA7306	411	at270743
Arabidopsis thaliana	AT4G00650	PA7307	150	at269474
Arabidopsis thaliana	AT4G00650	PA7308	315	at270363
Arabidopsis thaliana	AT4G00650	PA7314	313	at269964
Arabidopsis thaliana	AT4G00650	PA7316	610
Arabidopsis thaliana	AT4G00650	PA7319	610
Arabidopsis thaliana	AT4G00650	PA7320	411	at270743
Arabidopsis thaliana	AT4G00650	PA7322	4	at269102
Arabidopsis thaliana	AT4G00650	PA7323	610
Arabidopsis thaliana	AT4G00650	PA7327	610
Arabidopsis thaliana	AT4G00650	PA7328	610
Arabidopsis thaliana	AT4G00650	PA7330	240	at269750
Arabidopsis thaliana	AT4G00650	PA7332	302	at269930
Arabidopsis thaliana	AT4G00650	PA7333	4	at269102
Arabidopsis thaliana	AT4G00650	PA7337	313	at269964
Arabidopsis thaliana	AT4G00650	PA7342	610
Arabidopsis thaliana	AT4G00650	PA7343	610
Arabidopsis thaliana	AT4G00650	PA7344	4	at269102
Arabidopsis thaliana	AT4G00650	PA7346	610
Arabidopsis thaliana	AT4G00650	PA7347	610
Arabidopsis thaliana	AT4G00650	PA7349	610
Arabidopsis thaliana	AT4G00650	PA7350	610
Arabidopsis thaliana	AT4G00650	PA7353	313	at269964
Arabidopsis thaliana	AT4G00650	PA7354	610
Arabidopsis thaliana	AT4G00650	PA7355	610
Arabidopsis thaliana	AT4G00650	PA7356	610
Arabidopsis thaliana	AT4G00650	PA7358	610
Arabidopsis thaliana	AT4G00650	PA7359	610
Arabidopsis thaliana	AT4G00650	PA7372	4	at269102
Arabidopsis thaliana	AT4G00650	PA7373	4	at269102
Arabidopsis thaliana	AT4G00650	PA7375	4	at269102
Arabidopsis thaliana	AT4G00650	PA7377	610
Arabidopsis thaliana	AT4G00650	PA7378	4	at269102
Arabidopsis thaliana	AT4G00650	PA7382	4	at269102
Arabidopsis thaliana	AT4G00650	PA7383	610
Arabidopsis thaliana	AT4G00650	PA7384	610
Arabidopsis thaliana	AT4G00650	PA7387	302	at269930
Arabidopsis thaliana	AT4G00650	PA7394	610
Arabidopsis thaliana	AT4G00650	PA7396	610
Arabidopsis thaliana	AT4G00650	PA7404	313	at269964
Arabidopsis thaliana	AT4G00650	PA7411	4	at269102
Arabidopsis thaliana	AT4G00650	PA7413	610
Arabidopsis thaliana	AT4G00650	PA7415	4	at269102
Arabidopsis thaliana	AT4G00650	PA7416	610
Arabidopsis thaliana	AT4G00650	PA7417	610
Arabidopsis thaliana	AT4G00650	PA7418	4	at269102
Arabidopsis thaliana	AT4G00650	PA7419	313	at269964
Arabidopsis thaliana	AT4G00650	PA742	610
Arabidopsis thaliana	AT4G00650	PA7424	4	at269102
Arabidopsis thaliana	AT4G00650	PA7427	589
Arabidopsis thaliana	AT4G00650	PA7430	4	at269102
Arabidopsis thaliana	AT4G00650	PA7458	610
Arabidopsis thaliana	AT4G00650	PA7460	610
Arabidopsis thaliana	AT4G00650	PA7461	315	at270363
Arabidopsis thaliana	AT4G00650	PA7471	315	at270363
Arabidopsis thaliana	AT4G00650	PA7475	610
Arabidopsis thaliana	AT4G00650	PA7477	4	at269102
Arabidopsis thaliana	AT4G00650	PA7514	4	at269102
Arabidopsis thaliana	AT4G00650	PA7515	610
Arabidopsis thaliana	AT4G00650	PA7516	610
Arabidopsis thaliana	AT4G00650	PA7517	610
Arabidopsis thaliana	AT4G00650	PA7520	610
Arabidopsis thaliana	AT4G00650	PA7521	610
Arabidopsis thaliana	AT4G00650	PA7522	315	at270363
Arabidopsis thaliana	AT4G00650	PA7523	610
Arabidopsis thaliana	AT4G00650	PA7524	411	at270743
Arabidopsis thaliana	AT4G00650	PA7525	411	at270743
Arabidopsis thaliana	AT4G00650	PA7529	610
Arabidopsis thaliana	AT4G00650	PA7530	610
Arabidopsis thaliana	AT4G00650	PA7566	610
Arabidopsis thaliana	AT4G00650	PA7568	610
Arabidopsis thaliana	AT4G00650	PA763	56	at269194
Arabidopsis thaliana	AT4G00650	PA765	610
Arabidopsis thaliana	AT4G00650	PA766	610
Arabidopsis thaliana	AT4G00650	PA768	610
Arabidopsis thaliana	AT4G00650	PA7717	610
Arabidopsis thaliana	AT4G00650	PA772	610
Arabidopsis thaliana	AT4G00650	PA7757	610
Arabidopsis thaliana	AT4G00650	PA7767	610
Arabidopsis thaliana	AT4G00650	PA7917	610
Arabidopsis thaliana	AT4G00650	PA7947	610
Arabidopsis thaliana	AT4G00650	PA801	610
Arabidopsis thaliana	AT4G00650	PA8037	610
Arabidopsis thaliana	AT4G00650	PA8057	610
Arabidopsis thaliana	AT4G00650	PA8077	4	at269102
Arabidopsis thaliana	AT4G00650	PA8132	610
Arabidopsis thaliana	AT4G00650	PA8171	610
Arabidopsis thaliana	AT4G00650	PA8213	411	at270743
Arabidopsis thaliana	AT4G00650	PA8214	455	at270743
Arabidopsis thaliana	AT4G00650	PA8222	610
Arabidopsis thaliana	AT4G00650	PA8227	610
Arabidopsis thaliana	AT4G00650	PA8230	610
Arabidopsis thaliana	AT4G00650	PA8231	610
Arabidopsis thaliana	AT4G00650	PA8233	610
Arabidopsis thaliana	AT4G00650	PA8234	610
Arabidopsis thaliana	AT4G00650	PA8235	610
Arabidopsis thaliana	AT4G00650	PA8236	610
Arabidopsis thaliana	AT4G00650	PA8237	610
Arabidopsis thaliana	AT4G00650	PA8238	4	at269102
Arabidopsis thaliana	AT4G00650	PA8239	313	at269964
Arabidopsis thaliana	AT4G00650	PA8240	589
Arabidopsis thaliana	AT4G00650	PA8241	610
Arabidopsis thaliana	AT4G00650	PA8242	610
Arabidopsis thaliana	AT4G00650	PA8243	610
Arabidopsis thaliana	AT4G00650	PA8244	610
Arabidopsis thaliana	AT4G00650	PA8246	610
Arabidopsis thaliana	AT4G00650	PA8247	610
Arabidopsis thaliana	AT4G00650	PA8249	610
Arabidopsis thaliana	AT4G00650	PA8256	610
Arabidopsis thaliana	AT4G00650	PA8258	610
Arabidopsis thaliana	AT4G00650	PA8259	610
Arabidopsis thaliana	AT4G00650	PA8264	610
Arabidopsis thaliana	AT4G00650	PA8266	315	at270363
Arabidopsis thaliana	AT4G00650	PA8275	610
Arabidopsis thaliana	AT4G00650	PA8283	610
Arabidopsis thaliana	AT4G00650	PA8284	610
Arabidopsis thaliana	AT4G00650	PA8285	610
Arabidopsis thaliana	AT4G00650	PA8290	4	at269102
Arabidopsis thaliana	AT4G00650	PA8297	610
Arabidopsis thaliana	AT4G00650	PA8306	610
Arabidopsis thaliana	AT4G00650	PA8307	610
Arabidopsis thaliana	AT4G00650	PA8311	610
Arabidopsis thaliana	AT4G00650	PA8312	4	at269102
Arabidopsis thaliana	AT4G00650	PA8325	4	at269102
Arabidopsis thaliana	AT4G00650	PA8326	610
Arabidopsis thaliana	AT4G00650	PA8334	610
Arabidopsis thaliana	AT4G00650	PA8335	610
Arabidopsis thaliana	AT4G00650	PA8337	610
Arabidopsis thaliana	AT4G00650	PA8343	315	at270363
Arabidopsis thaliana	AT4G00650	PA8351	610
Arabidopsis thaliana	AT4G00650	PA8353	315	at270363
Arabidopsis thaliana	AT4G00650	PA8354	610
Arabidopsis thaliana	AT4G00650	PA8357	610
Arabidopsis thaliana	AT4G00650	PA8365	4	at269102
Arabidopsis thaliana	AT4G00650	PA8366	313	at269964
Arabidopsis thaliana	AT4G00650	PA8369	610
Arabidopsis thaliana	AT4G00650	PA8376	610
Arabidopsis thaliana	AT4G00650	PA8378	610
Arabidopsis thaliana	AT4G00650	PA8386	610
Arabidopsis thaliana	AT4G00650	PA8387	610
Arabidopsis thaliana	AT4G00650	PA8419	610
Arabidopsis thaliana	AT4G00650	PA8420	4	at269102
Arabidopsis thaliana	AT4G00650	PA8422	610
Arabidopsis thaliana	AT4G00650	PA8424	610
Arabidopsis thaliana	AT4G00650	PA8426	313	at269964
Arabidopsis thaliana	AT4G00650	PA8427	610
Arabidopsis thaliana	AT4G00650	PA8428	313	at269964
Arabidopsis thaliana	AT4G00650	PA8430	122	at269392
Arabidopsis thaliana	AT4G00650	PA8464	610
Arabidopsis thaliana	AT4G00650	PA8472	302	at269930
Arabidopsis thaliana	AT4G00650	PA8483	610
Arabidopsis thaliana	AT4G00650	PA853	610
Arabidopsis thaliana	AT4G00650	PA854	610
Arabidopsis thaliana	AT4G00650	PA8584	610
Arabidopsis thaliana	AT4G00650	PA867	610
Arabidopsis thaliana	AT4G00650	PA868	610
Arabidopsis thaliana	AT4G00650	PA8699	610
Arabidopsis thaliana	AT4G00650	PA870	610
Arabidopsis thaliana	AT4G00650	PA8723	610
Arabidopsis thaliana	AT4G00650	PA88	610
Arabidopsis thaliana	AT4G00650	PA9027	610
Arabidopsis thaliana	AT4G00650	PA9045	302	at269930
Arabidopsis thaliana	AT4G00650	PA9057	4	at269102
Arabidopsis thaliana	AT4G00650	PA9058	610
Arabidopsis thaliana	AT4G00650	PA9067	610
Arabidopsis thaliana	AT4G00650	PA9069	610
Arabidopsis thaliana	AT4G00650	PA9070	610
Arabidopsis thaliana	AT4G00650	PA9075	610
Arabidopsis thaliana	AT4G00650	PA9078	610
Arabidopsis thaliana	AT4G00650	PA9079	610
Arabidopsis thaliana	AT4G00650	PA9081	610
Arabidopsis thaliana	AT4G00650	PA9084	610
Arabidopsis thaliana	AT4G00650	PA9085	610
Arabidopsis thaliana	AT4G00650	PA9089	610
Arabidopsis thaliana	AT4G00650	PA9091	610
Arabidopsis thaliana	AT4G00650	PA9095	610
Arabidopsis thaliana	AT4G00650	PA9099	610
Arabidopsis thaliana	AT4G00650	PA9100	610
Arabidopsis thaliana	AT4G00650	PA9102	610
Arabidopsis thaliana	AT4G00650	PA9103	610
Arabidopsis thaliana	AT4G00650	PA9104	610
Arabidopsis thaliana	AT4G00650	PA9105	610
Arabidopsis thaliana	AT4G00650	PA9106	610
Arabidopsis thaliana	AT4G00650	PA9111	610
Arabidopsis thaliana	AT4G00650	PA9113	610
Arabidopsis thaliana	AT4G00650	PA9114	610
Arabidopsis thaliana	AT4G00650	PA9115	610
Arabidopsis thaliana	AT4G00650	PA9121	37	at269177
Arabidopsis thaliana	AT4G00650	PA9125	610
Arabidopsis thaliana	AT4G00650	PA9128	610
Arabidopsis thaliana	AT4G00650	PA9130	610
Arabidopsis thaliana	AT4G00650	PA9131	610
Arabidopsis thaliana	AT4G00650	PA9133	610
Arabidopsis thaliana	AT4G00650	PA9134	610
Arabidopsis thaliana	AT4G00650	PA915	4	at269102
Arabidopsis thaliana	AT4G00650	PA9298	411	at270743
Arabidopsis thaliana	AT4G00650	PA9312	610
Arabidopsis thaliana	AT4G00650	PA9314	302	at269930
Arabidopsis thaliana	AT4G00650	PA932	170	at269535
Arabidopsis thaliana	AT4G00650	PA9321	610
Arabidopsis thaliana	AT4G00650	PA9323	610
Arabidopsis thaliana	AT4G00650	PA9332	610
Arabidopsis thaliana	AT4G00650	PA9336	610
Arabidopsis thaliana	AT4G00650	PA9339	610
Arabidopsis thaliana	AT4G00650	PA9343	610
Arabidopsis thaliana	AT4G00650	PA9352	610
Arabidopsis thaliana	AT4G00650	PA9353	610
Arabidopsis thaliana	AT4G00650	PA9363	610
Arabidopsis thaliana	AT4G00650	PA9369	610
Arabidopsis thaliana	AT4G00650	PA9370	610
Arabidopsis thaliana	AT4G00650	PA9371	610
Arabidopsis thaliana	AT4G00650	PA9380	610
Arabidopsis thaliana	AT4G00650	PA9381	610
Arabidopsis thaliana	AT4G00650	PA9382	610
Arabidopsis thaliana	AT4G00650	PA9383	610
Arabidopsis thaliana	AT4G00650	PA9386	610
Arabidopsis thaliana	AT4G00650	PA9388	610
Arabidopsis thaliana	AT4G00650	PA9390	4	at269102
Arabidopsis thaliana	AT4G00650	PA9391	4	at269102
Arabidopsis thaliana	AT4G00650	PA9392	4	at269102
Arabidopsis thaliana	AT4G00650	PA9394	610
Arabidopsis thaliana	AT4G00650	PA9395	610
Arabidopsis thaliana	AT4G00650	PA9399	610
Arabidopsis thaliana	AT4G00650	PA9402	610
Arabidopsis thaliana	AT4G00650	PA9404	610
Arabidopsis thaliana	AT4G00650	PA9405	610
Arabidopsis thaliana	AT4G00650	PA9407	610
Arabidopsis thaliana	AT4G00650	PA9408	610
Arabidopsis thaliana	AT4G00650	PA9409	610
Arabidopsis thaliana	AT4G00650	PA9412	610
Arabidopsis thaliana	AT4G00650	PA9413	610
Arabidopsis thaliana	AT4G00650	PA9416	610
Arabidopsis thaliana	AT4G00650	PA9418	610
Arabidopsis thaliana	AT4G00650	PA9421	610
Arabidopsis thaliana	AT4G00650	PA9427	610
Arabidopsis thaliana	AT4G00650	PA9433	610
Arabidopsis thaliana	AT4G00650	PA9434	610
Arabidopsis thaliana	AT4G00650	PA9436	610
Arabidopsis thaliana	AT4G00650	PA9437	610
Arabidopsis thaliana	AT4G00650	PA9442	610
Arabidopsis thaliana	AT4G00650	PA9450	610
Arabidopsis thaliana	AT4G00650	PA9451	610
Arabidopsis thaliana	AT4G00650	PA9452	610
Arabidopsis thaliana	AT4G00650	PA9453	610
Arabidopsis thaliana	AT4G00650	PA9454	610
Arabidopsis thaliana	AT4G00650	PA9455	610
Arabidopsis thaliana	AT4G00650	PA9470	610
Arabidopsis thaliana	AT4G00650	PA9471	610
Arabidopsis thaliana	AT4G00650	PA9476	610
Arabidopsis thaliana	AT4G00650	PA9481	610
Arabidopsis thaliana	AT4G00650	PA9503	302	at269930
Arabidopsis thaliana	AT4G00650	PA9506	610
Arabidopsis thaliana	AT4G00650	PA9507	610
Arabidopsis thaliana	AT4G00650	PA9508	610
Arabidopsis thaliana	AT4G00650	PA9509	610
Arabidopsis thaliana	AT4G00650	PA9510	610
Arabidopsis thaliana	AT4G00650	PA9511	610
Arabidopsis thaliana	AT4G00650	PA9512	610
Arabidopsis thaliana	AT4G00650	PA9513	103	at269345
Arabidopsis thaliana	AT4G00650	PA9514	610
Arabidopsis thaliana	AT4G00650	PA9515	610
Arabidopsis thaliana	AT4G00650	PA9516	610
Arabidopsis thaliana	AT4G00650	PA9517	437	at270803
Arabidopsis thaliana	AT4G00650	PA9518	610
Arabidopsis thaliana	AT4G00650	PA9519	610
Arabidopsis thaliana	AT4G00650	PA9520	610
Arabidopsis thaliana	AT4G00650	PA9521	610
Arabidopsis thaliana	AT4G00650	PA9522	610
Arabidopsis thaliana	AT4G00650	PA9523	610
Arabidopsis thaliana	AT4G00650	PA9524	610
Arabidopsis thaliana	AT4G00650	PA9525	610
Arabidopsis thaliana	AT4G00650	PA9526	610
Arabidopsis thaliana	AT4G00650	PA9527	610
Arabidopsis thaliana	AT4G00650	PA9528	610
Arabidopsis thaliana	AT4G00650	PA9529	4	at269102
Arabidopsis thaliana	AT4G00650	PA9530	610
Arabidopsis thaliana	AT4G00650	PA9531	610
Arabidopsis thaliana	AT4G00650	PA9532	610
Arabidopsis thaliana	AT4G00650	PA9533	610
Arabidopsis thaliana	AT4G00650	PA9534	610
Arabidopsis thaliana	AT4G00650	PA9535	610
Arabidopsis thaliana	AT4G00650	PA9536	610
Arabidopsis thaliana	AT4G00650	PA9537	610
Arabidopsis thaliana	AT4G00650	PA9538	437	at270803
Arabidopsis thaliana	AT4G00650	PA9539	610
Arabidopsis thaliana	AT4G00650	PA9540	610
Arabidopsis thaliana	AT4G00650	PA9541	610
Arabidopsis thaliana	AT4G00650	PA9542	610
Arabidopsis thaliana	AT4G00650	PA9543	610
Arabidopsis thaliana	AT4G00650	PA9544	610
Arabidopsis thaliana	AT4G00650	PA9545	610
Arabidopsis thaliana	AT4G00650	PA9546	610
Arabidopsis thaliana	AT4G00650	PA9547	610
Arabidopsis thaliana	AT4G00650	PA9548	610
Arabidopsis thaliana	AT4G00650	PA9549	610
Arabidopsis thaliana	AT4G00650	PA9550	610
Arabidopsis thaliana	AT4G00650	PA9551	610
Arabidopsis thaliana	AT4G00650	PA9552	610
Arabidopsis thaliana	AT4G00650	PA9553	610
Arabidopsis thaliana	AT4G00650	PA9554	610
Arabidopsis thaliana	AT4G00650	PA9555	610
Arabidopsis thaliana	AT4G00650	PA9556	610
Arabidopsis thaliana	AT4G00650	PA9557	610
Arabidopsis thaliana	AT4G00650	PA9558	610
Arabidopsis thaliana	AT4G00650	PA9559	610
Arabidopsis thaliana	AT4G00650	PA9560	610
Arabidopsis thaliana	AT4G00650	PA9561	610
Arabidopsis thaliana	AT4G00650	PA9562	610
Arabidopsis thaliana	AT4G00650	PA9563	610
Arabidopsis thaliana	AT4G00650	PA9564	610
Arabidopsis thaliana	AT4G00650	PA9565	610
Arabidopsis thaliana	AT4G00650	PA9566	610
Arabidopsis thaliana	AT4G00650	PA9567	610
Arabidopsis thaliana	AT4G00650	PA9568	610
Arabidopsis thaliana	AT4G00650	PA9569	610
Arabidopsis thaliana	AT4G00650	PA9570	610
Arabidopsis thaliana	AT4G00650	PA9571	411	at270743
Arabidopsis thaliana	AT4G00650	PA9572	610
Arabidopsis thaliana	AT4G00650	PA9573	610
Arabidopsis thaliana	AT4G00650	PA9574	610
Arabidopsis thaliana	AT4G00650	PA9575	294	at269907
Arabidopsis thaliana	AT4G00650	PA9576	610
Arabidopsis thaliana	AT4G00650	PA9577	610
Arabidopsis thaliana	AT4G00650	PA9578	610
Arabidopsis thaliana	AT4G00650	PA9579	610
Arabidopsis thaliana	AT4G00650	PA9580	610
Arabidopsis thaliana	AT4G00650	PA9581	610
Arabidopsis thaliana	AT4G00650	PA9582	610
Arabidopsis thaliana	AT4G00650	PA9583	610
Arabidopsis thaliana	AT4G00650	PA9584	610
Arabidopsis thaliana	AT4G00650	PA9585	610
Arabidopsis thaliana	AT4G00650	PA9586	610
Arabidopsis thaliana	AT4G00650	PA9587	610
Arabidopsis thaliana	AT4G00650	PA9588	610
Arabidopsis thaliana	AT4G00650	PA9589	610
Arabidopsis thaliana	AT4G00650	PA9590	437	at270803
Arabidopsis thaliana	AT4G00650	PA9591	610
Arabidopsis thaliana	AT4G00650	PA9592	610
Arabidopsis thaliana	AT4G00650	PA9593	610
Arabidopsis thaliana	AT4G00650	PA9594	610
Arabidopsis thaliana	AT4G00650	PA9595	610
Arabidopsis thaliana	AT4G00650	PA9596	57	at269196
Arabidopsis thaliana	AT4G00650	PA9597	294	at269907
Arabidopsis thaliana	AT4G00650	PA9598	606
Arabidopsis thaliana	AT4G00650	PA9599	437	at270803
Arabidopsis thaliana	AT4G00650	PA9600	610
Arabidopsis thaliana	AT4G00650	PA9601	610
Arabidopsis thaliana	AT4G00650	PA9602	610
Arabidopsis thaliana	AT4G00650	PA9606	610
Arabidopsis thaliana	AT4G00650	PA9607	610
Arabidopsis thaliana	AT4G00650	PA9608	610
Arabidopsis thaliana	AT4G00650	PA9609	610
Arabidopsis thaliana	AT4G00650	PA9610	610
Arabidopsis thaliana	AT4G00650	PA9611	610
Arabidopsis thaliana	AT4G00650	PA9612	610
Arabidopsis thaliana	AT4G00650	PA9613	610
Arabidopsis thaliana	AT4G00650	PA9615	610
Arabidopsis thaliana	AT4G00650	PA9616	610
Arabidopsis thaliana	AT4G00650	PA9617	610
Arabidopsis thaliana	AT4G00650	PA9619	610
Arabidopsis thaliana	AT4G00650	PA9620	610
Arabidopsis thaliana	AT4G00650	PA9621	610
Arabidopsis thaliana	AT4G00650	PA9622	610
Arabidopsis thaliana	AT4G00650	PA9623	610
Arabidopsis thaliana	AT4G00650	PA9624	610
Arabidopsis thaliana	AT4G00650	PA9625	610
Arabidopsis thaliana	AT4G00650	PA9626	610
Arabidopsis thaliana	AT4G00650	PA9627	596
Arabidopsis thaliana	AT4G00650	PA9628	610
Arabidopsis thaliana	AT4G00650	PA9629	610
Arabidopsis thaliana	AT4G00650	PA9630	610
Arabidopsis thaliana	AT4G00650	PA9631	610
Arabidopsis thaliana	AT4G00650	PA9632	610
Arabidopsis thaliana	AT4G00650	PA9633	610
Arabidopsis thaliana	AT4G00650	PA9634	610
Arabidopsis thaliana	AT4G00650	PA9635	610
Arabidopsis thaliana	AT4G00650	PA9636	610
Arabidopsis thaliana	AT4G00650	PA9637	610
Arabidopsis thaliana	AT4G00650	PA9638	610
Arabidopsis thaliana	AT4G00650	PA9639	610
Arabidopsis thaliana	AT4G00650	PA9640	610
Arabidopsis thaliana	AT4G00650	PA9641	610
Arabidopsis thaliana	AT4G00650	PA9642	610
Arabidopsis thaliana	AT4G00650	PA9643	610
Arabidopsis thaliana	AT4G00650	PA9644	610
Arabidopsis thaliana	AT4G00650	PA9645	610
Arabidopsis thaliana	AT4G00650	PA9646	610
Arabidopsis thaliana	AT4G00650	PA9647	610
Arabidopsis thaliana	AT4G00650	PA9648	610
Arabidopsis thaliana	AT4G00650	PA9649	610
Arabidopsis thaliana	AT4G00650	PA9650	610
Arabidopsis thaliana	AT4G00650	PA9651	610
Arabidopsis thaliana	AT4G00650	PA9652	610
Arabidopsis thaliana	AT4G00650	PA9653	610
Arabidopsis thaliana	AT4G00650	PA9654	610
Arabidopsis thaliana	AT4G00650	PA9655	610
Arabidopsis thaliana	AT4G00650	PA9656	610
Arabidopsis thaliana	AT4G00650	PA9657	610
Arabidopsis thaliana	AT4G00650	PA9658	610
Arabidopsis thaliana	AT4G00650	PA9659	610
Arabidopsis thaliana	AT4G00650	PA9660	610
Arabidopsis thaliana	AT4G00650	PA9661	610
Arabidopsis thaliana	AT4G00650	PA9662	610
Arabidopsis thaliana	AT4G00650	PA9663	610
Arabidopsis thaliana	AT4G00650	PA9664	610
Arabidopsis thaliana	AT4G00650	PA9665	610
Arabidopsis thaliana	AT4G00650	PA9666	610
Arabidopsis thaliana	AT4G00650	PA9667	610
Arabidopsis thaliana	AT4G00650	PA9668	610
Arabidopsis thaliana	AT4G00650	PA9669	610
Arabidopsis thaliana	AT4G00650	PA9670	610
Arabidopsis thaliana	AT4G00650	PA9671	610
Arabidopsis thaliana	AT4G00650	PA9672	610
Arabidopsis thaliana	AT4G00650	PA9673	610
Arabidopsis thaliana	AT4G00650	PA9676	610
Arabidopsis thaliana	AT4G00650	PA9677	610
Arabidopsis thaliana	AT4G00650	PA9678	610
Arabidopsis thaliana	AT4G00650	PA9679	610
Arabidopsis thaliana	AT4G00650	PA9680	610
Arabidopsis thaliana	AT4G00650	PA9681	610
Arabidopsis thaliana	AT4G00650	PA9682	610
Arabidopsis thaliana	AT4G00650	PA9683	610
Arabidopsis thaliana	AT4G00650	PA9684	610
Arabidopsis thaliana	AT4G00650	PA9685	610
Arabidopsis thaliana	AT4G00650	PA9686	610
Arabidopsis thaliana	AT4G00650	PA9687	610
Arabidopsis thaliana	AT4G00650	PA9689	610
Arabidopsis thaliana	AT4G00650	PA9690	610
Arabidopsis thaliana	AT4G00650	PA9691	610
Arabidopsis thaliana	AT4G00650	PA9692	610
Arabidopsis thaliana	AT4G00650	PA9693	610
Arabidopsis thaliana	AT4G00650	PA9694	610
Arabidopsis thaliana	AT4G00650	PA9695	610
Arabidopsis thaliana	AT4G00650	PA9696	610
Arabidopsis thaliana	AT4G00650	PA9697	610
Arabidopsis thaliana	AT4G00650	PA9698	610
Arabidopsis thaliana	AT4G00650	PA9699	610
Arabidopsis thaliana	AT4G00650	PA9700	610
Arabidopsis thaliana	AT4G00650	PA9701	610
Arabidopsis thaliana	AT4G00650	PA9702	610
Arabidopsis thaliana	AT4G00650	PA9703	610
Arabidopsis thaliana	AT4G00650	PA9704	610
Arabidopsis thaliana	AT4G00650	PA9705	610
Arabidopsis thaliana	AT4G00650	PA9706	610
Arabidopsis thaliana	AT4G00650	PA9707	610
Arabidopsis thaliana	AT4G00650	PA9708	610
Arabidopsis thaliana	AT4G00650	PA9709	610
Arabidopsis thaliana	AT4G00650	PA9710	610
Arabidopsis thaliana	AT4G00650	PA9711	610
Arabidopsis thaliana	AT4G00650	PA9712	610
Arabidopsis thaliana	AT4G00650	PA9713	606
Arabidopsis thaliana	AT4G00650	PA9714	610
Arabidopsis thaliana	AT4G00650	PA9716	610
Arabidopsis thaliana	AT4G00650	PA9717	610
Arabidopsis thaliana	AT4G00650	PA9718	610
Arabidopsis thaliana	AT4G00650	PA9719	610
Arabidopsis thaliana	AT4G00650	PA9720	610
Arabidopsis thaliana	AT4G00650	PA9721	610
Arabidopsis thaliana	AT4G00650	PA9722	610
Arabidopsis thaliana	AT4G00650	PA9723	610
Arabidopsis thaliana	AT4G00650	PA9725	610
Arabidopsis thaliana	AT4G00650	PA9726	37	at269177
Arabidopsis thaliana	AT4G00650	PA9727	610
Arabidopsis thaliana	AT4G00650	PA9728	610
Arabidopsis thaliana	AT4G00650	PA9729	610
Arabidopsis thaliana	AT4G00650	PA9730	610
Arabidopsis thaliana	AT4G00650	PA9731	610
Arabidopsis thaliana	AT4G00650	PA9732	610
Arabidopsis thaliana	AT4G00650	PA9733	610
Arabidopsis thaliana	AT4G00650	PA9734	315	at270363
Arabidopsis thaliana	AT4G00650	PA9735	610
Arabidopsis thaliana	AT4G00650	PA9736	610
Arabidopsis thaliana	AT4G00650	PA9737	610
Arabidopsis thaliana	AT4G00650	PA9738	610
Arabidopsis thaliana	AT4G00650	PA9739	610
Arabidopsis thaliana	AT4G00650	PA9741	610
Arabidopsis thaliana	AT4G00650	PA9742	610
Arabidopsis thaliana	AT4G00650	PA9743	610
Arabidopsis thaliana	AT4G00650	PA9744	609
Arabidopsis thaliana	AT4G00650	PA9745	313	at269964
Arabidopsis thaliana	AT4G00650	PA9746	315	at270363
Arabidopsis thaliana	AT4G00650	PA9747	610
Arabidopsis thaliana	AT4G00650	PA9748	610
Arabidopsis thaliana	AT4G00650	PA9749	610
Arabidopsis thaliana	AT4G00650	PA9754	610
Arabidopsis thaliana	AT4G00650	PA9755	610
Arabidopsis thaliana	AT4G00650	PA9756	610
Arabidopsis thaliana	AT4G00650	PA9757	610
Arabidopsis thaliana	AT4G00650	PA9758	610
Arabidopsis thaliana	AT4G00650	PA9759	610
Arabidopsis thaliana	AT4G00650	PA9761	4	at269102
Arabidopsis thaliana	AT4G00650	PA9762	610
Arabidopsis thaliana	AT4G00650	PA9764	610
Arabidopsis thaliana	AT4G00650	PA9766	56	at269194
Arabidopsis thaliana	AT4G00650	PA9768	4	at269102
Arabidopsis thaliana	AT4G00650	PA9769	4	at269102
Arabidopsis thaliana	AT4G00650	PA9770	4	at269102
Arabidopsis thaliana	AT4G00650	PA9771	4	at269102
Arabidopsis thaliana	AT4G00650	PA9772	4	at269102
Arabidopsis thaliana	AT4G00650	PA9774	4	at269102
Arabidopsis thaliana	AT4G00650	PA9775	4	at269102
Arabidopsis thaliana	AT4G00650	PA9776	4	at269102
Arabidopsis thaliana	AT4G00650	PA9777	4	at269102
Arabidopsis thaliana	AT4G00650	PA9778	4	at269102
Arabidopsis thaliana	AT4G00650	PA9779	4	at269102
Arabidopsis thaliana	AT4G00650	PA9780	4	at269102
Arabidopsis thaliana	AT4G00650	PA9781	4	at269102
Arabidopsis thaliana	AT4G00650	PA9782	4	at269102
Arabidopsis thaliana	AT4G00650	PA9783	610
Arabidopsis thaliana	AT4G00650	PA9784	4	at269102
Arabidopsis thaliana	AT4G00650	PA9785	4	at269102
Arabidopsis thaliana	AT4G00650	PA9786	4	at269102
Arabidopsis thaliana	AT4G00650	PA9787	4	at269102
Arabidopsis thaliana	AT4G00650	PA9788	4	at269102
Arabidopsis thaliana	AT4G00650	PA9789	4	at269102
Arabidopsis thaliana	AT4G00650	PA9790	4	at269102
Arabidopsis thaliana	AT4G00650	PA9791	4	at269102
Arabidopsis thaliana	AT4G00650	PA9792	4	at269102
Arabidopsis thaliana	AT4G00650	PA9793	4	at269102
Arabidopsis thaliana	AT4G00650	PA9794	4	at269102
Arabidopsis thaliana	AT4G00650	PA9795	4	at269102
Arabidopsis thaliana	AT4G00650	PA9796	4	at269102
Arabidopsis thaliana	AT4G00650	PA9797	4	at269102
Arabidopsis thaliana	AT4G00650	PA9798	4	at269102
Arabidopsis thaliana	AT4G00650	PA9799	4	at269102
Arabidopsis thaliana	AT4G00650	PA9800	4	at269102
Arabidopsis thaliana	AT4G00650	PA9801	4	at269102
Arabidopsis thaliana	AT4G00650	PA9802	4	at269102
Arabidopsis thaliana	AT4G00650	PA9803	4	at269102
Arabidopsis thaliana	AT4G00650	PA9804	4	at269102
Arabidopsis thaliana	AT4G00650	PA9805	4	at269102
Arabidopsis thaliana	AT4G00650	PA9806	4	at269102
Arabidopsis thaliana	AT4G00650	PA9807	4	at269102
Arabidopsis thaliana	AT4G00650	PA9808	4	at269102
Arabidopsis thaliana	AT4G00650	PA9809	411	at270743
Arabidopsis thaliana	AT4G00650	PA9810	315	at270363
Arabidopsis thaliana	AT4G00650	PA9811	4	at269102
Arabidopsis thaliana	AT4G00650	PA9812	4	at269102
Arabidopsis thaliana	AT4G00650	PA9813	4	at269102
Arabidopsis thaliana	AT4G00650	PA9814	4	at269102
Arabidopsis thaliana	AT4G00650	PA9815	4	at269102
Arabidopsis thaliana	AT4G00650	PA9816	4	at269102
Arabidopsis thaliana	AT4G00650	PA9817	610
Arabidopsis thaliana	AT4G00650	PA9819	610
Arabidopsis thaliana	AT4G00650	PA9820	437	at270803
Arabidopsis thaliana	AT4G00650	PA9821	610
Arabidopsis thaliana	AT4G00650	PA9822	610
Arabidopsis thaliana	AT4G00650	PA9823	437	at270803
Arabidopsis thaliana	AT4G00650	PA9824	610
Arabidopsis thaliana	AT4G00650	PA9825	610
Arabidopsis thaliana	AT4G00650	PA9826	437	at270803
Arabidopsis thaliana	AT4G00650	PA9827	610
Arabidopsis thaliana	AT4G00650	PA9828	610
Arabidopsis thaliana	AT4G00650	PA9829	610
Arabidopsis thaliana	AT4G00650	PA9830	4	at269102
Arabidopsis thaliana	AT4G00650	PA9831	610
Arabidopsis thaliana	AT4G00650	PA9832	610
Arabidopsis thaliana	AT4G00650	PA9833	610
Arabidopsis thaliana	AT4G00650	PA9834	610
Arabidopsis thaliana	AT4G00650	PA9835	610
Arabidopsis thaliana	AT4G00650	PA9836	610
Arabidopsis thaliana	AT4G00650	PA9837	610
Arabidopsis thaliana	AT4G00650	PA9838	610
Arabidopsis thaliana	AT4G00650	PA9839	610
Arabidopsis thaliana	AT4G00650	PA9840	610
Arabidopsis thaliana	AT4G00650	PA9841	610
Arabidopsis thaliana	AT4G00650	PA9843	610
Arabidopsis thaliana	AT4G00650	PA9844	610
Arabidopsis thaliana	AT4G00650	PA9845	610
Arabidopsis thaliana	AT4G00650	PA9846	610
Arabidopsis thaliana	AT4G00650	PA9847	411	at270743
Arabidopsis thaliana	AT4G00650	PA9848	610
Arabidopsis thaliana	AT4G00650	PA9849	610
Arabidopsis thaliana	AT4G00650	PA9850	610
Arabidopsis thaliana	AT4G00650	PA9851	610
Arabidopsis thaliana	AT4G00650	PA9852	610
Arabidopsis thaliana	AT4G00650	PA9853	411	at270743
Arabidopsis thaliana	AT4G00650	PA9854	496	at270978
Arabidopsis thaliana	AT4G00650	PA9855	610
Arabidopsis thaliana	AT4G00650	PA9856	584
Arabidopsis thaliana	AT4G00650	PA9857	610
Arabidopsis thaliana	AT4G00650	PA9858	610
Arabidopsis thaliana	AT4G00650	PA9859	610
Arabidopsis thaliana	AT4G00650	PA9860	294	at269907
Arabidopsis thaliana	AT4G00650	PA9861	610
Arabidopsis thaliana	AT4G00650	PA9862	610
Arabidopsis thaliana	AT4G00650	PA9864	610
Arabidopsis thaliana	AT4G00650	PA9865	610
Arabidopsis thaliana	AT4G00650	PA9866	610
Arabidopsis thaliana	AT4G00650	PA9867	610
Arabidopsis thaliana	AT4G00650	PA9868	610
Arabidopsis thaliana	AT4G00650	PA9869	610
Arabidopsis thaliana	AT4G00650	PA9870	610
Arabidopsis thaliana	AT4G00650	PA9871	610
Arabidopsis thaliana	AT4G00650	PA9872	610
Arabidopsis thaliana	AT4G00650	PA9873	610
Arabidopsis thaliana	AT4G00650	PA9874	437	at270803
Arabidopsis thaliana	AT4G00650	PA9875	496	at270978
Arabidopsis thaliana	AT4G00650	PA9876	610
Arabidopsis thaliana	AT4G00650	PA9877	610
Arabidopsis thaliana	AT4G00650	PA9878	610
Arabidopsis thaliana	AT4G00650	PA9879	610
Arabidopsis thaliana	AT4G00650	PA9880	610
Arabidopsis thaliana	AT4G00650	PA9881	610
Arabidopsis thaliana	AT4G00650	PA9882	610
Arabidopsis thaliana	AT4G00650	PA9883	294	at269907
Arabidopsis thaliana	AT4G00650	PA9885	610
Arabidopsis thaliana	AT4G00650	PA9886	610
Arabidopsis thaliana	AT4G00650	PA9887	610
Arabidopsis thaliana	AT4G00650	PA9888	610
Arabidopsis thaliana	AT4G00650	PA9890	610
Arabidopsis thaliana	AT4G00650	PA9891	610
Arabidopsis thaliana	AT4G00650	PA9892	610
Arabidopsis thaliana	AT4G00650	PA9893	610
Arabidopsis thaliana	AT4G00650	PA9894	610
Arabidopsis thaliana	AT4G00650	PA9895	610
Arabidopsis thaliana	AT4G00650	PA9897	610
Arabidopsis thaliana	AT4G00650	PA9898	587
Arabidopsis thaliana	AT4G00650	PA9899	610
Arabidopsis thaliana	AT4G00650	PA9900	610
Arabidopsis thaliana	AT4G00650	PA9901	610
Arabidopsis thaliana	AT4G00650	PA9902	610
Arabidopsis thaliana	AT4G00650	PA9903	610
Arabidopsis thaliana	AT4G00650	PA9904	610
Arabidopsis thaliana	AT4G00650	PA9905	610
Arabidopsis thaliana	AT4G00650	PA9906	610
Arabidopsis thaliana	AT4G00650	PA9907	610
Arabidopsis thaliana	AT4G00650	PA9908	610
Arabidopsis thaliana	AT4G00650	PA9909	496	at270978
Arabidopsis thaliana	AT4G00650	PA991	610
Arabidopsis thaliana	AT4G00650	PA9910	122	at269392
Arabidopsis thaliana	AT4G00650	PA9911	610
Arabidopsis thaliana	AT4G00650	PA9912	302	at269930
Arabidopsis thaliana	AT4G00650	PA9913	411	at270743
Arabidopsis thaliana	AT4G00650	PA9914	4	at269102
Arabidopsis thaliana	AT4G00650	PA9915	4	at269102
Arabidopsis thaliana	AT4G00650	PA9916	4	at269102
Arabidopsis thaliana	AT4G00650	PA9917	610
Arabidopsis thaliana	AT4G00650	PA9918	610
Arabidopsis thaliana	AT4G00650	PA9919	610
Arabidopsis thaliana	AT4G00650	PA992	610
Arabidopsis thaliana	AT4G00650	PA9920	610
Arabidopsis thaliana	AT4G00650	PA9921	170	at269535
Arabidopsis thaliana	AT4G00650	PA9922	315	at270363
Arabidopsis thaliana	AT4G00650	PA9923	315	at270363
Arabidopsis thaliana	AT4G00650	PA9924	610
Arabidopsis thaliana	AT4G00650	PA9925	610
Arabidopsis thaliana	AT4G00650	PA9926	240	at269745
Arabidopsis thaliana	AT4G00650	PA9927	610
Arabidopsis thaliana	AT4G00650	PA9928	4	at269102
Arabidopsis thaliana	AT4G00650	PA9929	610
Arabidopsis thaliana	AT4G00650	PA9930	610
Arabidopsis thaliana	AT4G00650	PA9931	610
Arabidopsis thaliana	AT4G00650	PA9932	610
Arabidopsis thaliana	AT4G00650	PA9933	610
Arabidopsis thaliana	AT4G00650	PA9934	315	at270363
Arabidopsis thaliana	AT4G00650	PA9935	610
Arabidopsis thaliana	AT4G00650	PA9936	610
Arabidopsis thaliana	AT4G00650	PA9937	411	at270743
Arabidopsis thaliana	AT4G00650	PA9938	496	at270978
Arabidopsis thaliana	AT4G00650	PA9939	610
Arabidopsis thaliana	AT4G00650	PA9940	315	at270363
Arabidopsis thaliana	AT4G00650	PA9941	319	at270367
Arabidopsis thaliana	AT4G00650	PA9942	610
Arabidopsis thaliana	AT4G00650	PA9943	610
Arabidopsis thaliana	AT4G00650	PA9944	610
Arabidopsis thaliana	AT4G00650	PA9945	315	at270363
Arabidopsis thaliana	AT4G00650	PA9946	610
Arabidopsis thaliana	AT4G00650	PA9947	610
Arabidopsis thaliana	AT4G00650	PA9948	587
Arabidopsis thaliana	AT4G00650	PA9949	437	at270803
Arabidopsis thaliana	AT4G00650	PA9950	610
Arabidopsis thaliana	AT4G00650	PA9951	610
Arabidopsis thaliana	AT4G00650	PA9952	610
Arabidopsis thaliana	AT4G00650	PA9953	610
Arabidopsis thaliana	AT4G00650	PA9954	610
Arabidopsis thaliana	AT4G00650	PA9955	610
Arabidopsis thaliana	AT4G00650	PA9956	610
Arabidopsis thaliana	AT4G00650	PA9957	313	at269964
Arabidopsis thaliana	AT4G00650	PA9958	610
Arabidopsis thaliana	AT4G00650	PA9959	313	at269964
Arabidopsis thaliana	AT4G00650	PA9960	610
Arabidopsis thaliana	AT4G00650	PA9961	313	at269964
Arabidopsis thaliana	AT4G00650	PA9962	315	at270363
Arabidopsis thaliana	AT4G00650	PA9963	610
Arabidopsis thaliana	AT4G00650	PA9964	610
Arabidopsis thaliana	AT4G00650	PA9965	610
Arabidopsis thaliana	AT4G00650	PA9966	610
Arabidopsis thaliana	AT4G00650	PA9967	610
Arabidopsis thaliana	AT4G00650	PA9968	313	at269964
Arabidopsis thaliana	AT4G00650	PA9969	315	at270363
Arabidopsis thaliana	AT4G00650	PA997	610
Arabidopsis thaliana	AT4G00650	PA9970	610
Arabidopsis thaliana	AT4G00650	PA9971	610
Arabidopsis thaliana	AT4G00650	PA9972	610
Arabidopsis thaliana	AT4G00650	PA9973	610
Arabidopsis thaliana	AT4G00650	PA9974	313	at269964
Arabidopsis thaliana	AT4G00650	PA9975	610
Arabidopsis thaliana	AT4G00650	PA9976	610
Arabidopsis thaliana	AT4G00650	PA9977	315	at270363
Arabidopsis thaliana	AT4G00650	PA9978	610
Arabidopsis thaliana	AT4G00650	PA9979	610
Arabidopsis thaliana	AT4G00650	PA9980	610
Arabidopsis thaliana	AT4G00650	PA9981	57	at269194
Arabidopsis thaliana	AT4G00650	PA9982	610
Arabidopsis thaliana	AT4G00650	PA9983	610
Arabidopsis thaliana	AT4G00650	PA9984	610
Arabidopsis thaliana	AT4G00650	PA9985	610
Arabidopsis thaliana	AT4G00650	PA9986	605
Arabidopsis thaliana	AT4G00650	PA9987	313	at269964
Arabidopsis thaliana	AT4G00650	PA9988	610
Arabidopsis thaliana	AT4G00650	PA9989	315	at270363
Arabidopsis thaliana	AT4G00650	PA9990	610
Arabidopsis thaliana	AT4G00650	PA9991	592
Arabidopsis thaliana	AT4G00650	PA9992	610
Arabidopsis thaliana	AT4G00650	PA9993	610
Arabidopsis thaliana	AT4G00650	PA9994	313	at269964
Arabidopsis thaliana	AT4G00650	PA9995	610
Arabidopsis thaliana	AT4G00650	PA9996	313	at269964
Arabidopsis thaliana	AT4G00650	PA9997	4	at269102
Arabidopsis thaliana	AT4G00650	PA9998	610
Arabidopsis thaliana	AT4G00650	PA9999	4	at269102
