# Supplementary material for: Pan-European study of genotypes and phenotypes in the Arabidopsis relative Cardamine hirsuta reveals how adaptation, demography, and development shape diversity patterns
Source: PLoS Biol. 2023 Jul 18;21(7):e3002191. doi: 10.1371/journal.pbio.3002191 (PMC10353826; doi:10.1371/journal.pbio.3002191)
Supplement: S5 Table — (CSV) [file pbio.3002191.s011.csv]

S5 Table. Linkage Map of the Ox-Az1-RIL-population
Marker	Chromosome	Genetic position (cM)
Chr1_428546	1	0
Chr1_499925	1	0.26894586
Chr1_639775	1	0.542919752
Chr1_686052	1	0.815400137
Chr1_688607	1	1.087880673
Chr1_704470	1	1.360361208
Chr1_752561	1	1.632841743
Chr1_969564	1	1.905322872
Chr1_978386	1	2.174865298
Chr1_999704	1	2.444408021
Chr1_1000278	1	2.713950743
Chr1_1379701	1	2.983494904
Chr1_1479530	1	3.245962263
Chr1_1480827	1	3.508430332
Chr1_1657894	1	3.770898402
Chr1_1674693	1	4.033366472
Chr1_1725953	1	4.295834542
Chr1_1778511	1	4.558302612
Chr1_1807963	1	4.820770682
Chr1_1896416	1	5.083238752
Chr1_1920143	1	5.345706822
Chr1_1925463	1	5.608174892
Chr1_1936299	1	5.870642962
Chr1_1982858	1	6.133111032
Chr1_2002207	1	6.395579101
Chr1_2016347	1	6.658051523
Chr1_2017414	1	6.876706663
Chr1_2348678	1	12.99730105
Chr1_2352777	1	13.52589997
Chr1_2393315	1	13.7883413
Chr1_2708358	1	14.05080937
Chr1_3005032	1	14.31327744
Chr1_3079219	1	14.57574551
Chr1_3113640	1	14.83821358
Chr1_3125070	1	15.10068165
Chr1_3222639	1	15.36312298
Chr1_3313683	1	15.89228362
Chr1_3316493	1	16.15472495
Chr1_3317726	1	16.41719302
Chr1_3363206	1	16.67966109
Chr1_3449961	1	16.94212916
Chr1_3467563	1	17.20459723
Chr1_3486968	1	17.4670653
Chr1_3499789	1	17.72953337
Chr1_3506406	1	17.99200144
Chr1_3605799	1	18.25446951
Chr1_3613648	1	18.51693758
Chr1_3616237	1	18.77940565
Chr1_3616695	1	19.04187372
Chr1_3715255	1	19.30434179
Chr1_3727613	1	19.56680986
Chr1_3736943	1	19.82927793
Chr1_3765706	1	20.091746
Chr1_3799679	1	20.35421407
Chr1_3972744	1	20.61668214
Chr1_3983920	1	20.87915021
Chr1_4089150	1	21.14161828
Chr1_4101165	1	21.40408635
Chr1_4115213	1	21.66655442
Chr1_4146337	1	21.92902249
Chr1_4177168	1	22.19149056
Chr1_4182894	1	22.45395863
Chr1_4198116	1	22.7164267
Chr1_4205583	1	22.97889477
Chr1_4209179	1	23.24136284
Chr1_4216264	1	23.50383091
Chr1_4256810	1	23.76629898
Chr1_4283761	1	24.02876705
Chr1_4331815	1	24.29123512
Chr1_4349452	1	24.55370319
Chr1_4372021	1	24.81617126
Chr1_4397870	1	25.07863933
Chr1_4432951	1	25.3411074
Chr1_4437126	1	25.60357547
Chr1_4503807	1	25.86604354
Chr1_4507445	1	26.12851161
Chr1_4540240	1	26.39097968
Chr1_4555441	1	26.65344775
Chr1_4568385	1	26.91591582
Chr1_4604077	1	27.17838389
Chr1_4701410	1	27.44085196
Chr1_4701936	1	27.70332003
Chr1_4722729	1	27.9657881
Chr1_4844351	1	28.22825617
Chr1_4882245	1	28.49072424
Chr1_4907065	1	28.75319231
Chr1_4991362	1	29.01566038
Chr1_5016681	1	29.27812844
Chr1_5033473	1	29.54059651
Chr1_5072944	1	29.80306458
Chr1_5084260	1	30.06553265
Chr1_5088929	1	30.32800072
Chr1_5262517	1	30.59046879
Chr1_5298915	1	30.85293686
Chr1_5310184	1	31.11540493
Chr1_5415860	1	31.377873
Chr1_5432750	1	31.64031432
Chr1_5646392	1	32.16953696
Chr1_5646484	1	32.69875957
Chr1_5654644	1	32.9612518
Chr1_5715926	1	33.22377077
Chr1_5743269	1	33.48628974
Chr1_5820076	1	33.74880872
Chr1_5870771	1	34.01127678
Chr1_5906609	1	34.27374485
Chr1_6147320	1	34.53621292
Chr1_6251852	1	34.79868099
Chr1_6393924	1	35.06114906
Chr1_6574125	1	35.32361713
Chr1_6643842	1	35.5860852
Chr1_6670337	1	35.84852653
Chr1_6735411	1	36.37768717
Chr1_6761076	1	36.6401285
Chr1_6848881	1	36.90259657
Chr1_6863060	1	37.16506464
Chr1_6882170	1	37.42753271
Chr1_6903102	1	37.69000078
Chr1_6988561	1	37.95246885
Chr1_6989185	1	38.21493692
Chr1_7003492	1	38.47740499
Chr1_7080823	1	38.73987306
Chr1_7178862	1	39.00234113
Chr1_7278140	1	39.2648092
Chr1_7382581	1	39.52727727
Chr1_7445478	1	39.78974534
Chr1_7449587	1	40.05221341
Chr1_7526104	1	40.31468148
Chr1_7651954	1	40.57714955
Chr1_7836016	1	40.83961762
Chr1_7838782	1	41.10208569
Chr1_7866859	1	41.36455376
Chr1_7910681	1	41.62702183
Chr1_7938600	1	41.8894899
Chr1_7938678	1	42.15195797
Chr1_8007225	1	42.41442604
Chr1_8008877	1	42.67689411
Chr1_8054324	1	42.93936218
Chr1_8062739	1	43.20183025
Chr1_8078810	1	43.46429832
Chr1_8091285	1	43.72676639
Chr1_8147865	1	43.98923446
Chr1_8183113	1	44.25170253
Chr1_8184735	1	44.5141706
Chr1_8202137	1	44.77663867
Chr1_8246290	1	45.03910674
Chr1_8317782	1	45.30157481
Chr1_8387438	1	45.56404288
Chr1_8424211	1	45.82651095
Chr1_8449963	1	46.08897902
Chr1_8452048	1	46.35144709
Chr1_8454629	1	46.61391516
Chr1_8481661	1	46.87638323
Chr1_8501056	1	47.1388513
Chr1_8525957	1	47.40131937
Chr1_8530556	1	47.66378744
Chr1_8571697	1	47.92625551
Chr1_8573208	1	48.18872358
Chr1_8653202	1	48.45119165
Chr1_8690143	1	48.71360595
Chr1_8690364	1	49.51373545
Chr1_8700364	1	49.77614975
Chr1_8795211	1	50.03861782
Chr1_8828760	1	50.30108589
Chr1_8839671	1	50.56355396
Chr1_8855637	1	50.82602203
Chr1_8858135	1	51.0884901
Chr1_8925921	1	51.35095817
Chr1_8944336	1	51.61342624
Chr1_8984808	1	51.87589431
Chr1_9002098	1	52.13836238
Chr1_9005478	1	52.40083045
Chr1_9006211	1	52.66329852
Chr1_9077492	1	52.92576659
Chr1_9082189	1	53.18823466
Chr1_9109669	1	53.45070273
Chr1_9112059	1	53.7131708
Chr1_9154447	1	53.97563887
Chr1_9244969	1	54.23810694
Chr1_9292308	1	54.50057501
Chr1_9329182	1	54.76304308
Chr1_9362640	1	55.02548441
Chr1_9366674	1	55.55464505
Chr1_9366994	1	55.81708638
Chr1_9412366	1	56.07955445
Chr1_9435997	1	56.34202252
Chr1_9479652	1	56.60449059
Chr1_9513637	1	56.86695866
Chr1_9539353	1	57.12942673
Chr1_9568712	1	57.3918948
Chr1_9574462	1	57.65436287
Chr1_9661288	1	57.91683094
Chr1_9666979	1	58.17929901
Chr1_9728170	1	58.44176708
Chr1_9734057	1	58.70423515
Chr1_9741273	1	58.96670322
Chr1_9748505	1	59.22917129
Chr1_9753156	1	59.49163936
Chr1_9804480	1	59.75410743
Chr1_9856410	1	60.0165755
Chr1_10103441	1	60.27904357
Chr1_10148619	1	60.54151164
Chr1_10187925	1	60.80397971
Chr1_10257507	1	61.06644778
Chr1_10296049	1	61.32891585
Chr1_10296670	1	61.59138392
Chr1_10316639	1	61.85385199
Chr1_10348835	1	62.11632006
Chr1_10514037	1	62.37878813
Chr1_10570865	1	62.6412562
Chr1_10582634	1	62.90372427
Chr1_10626545	1	63.16619234
Chr1_10672973	1	63.42866041
Chr1_10739320	1	63.69110174
Chr1_10883978	1	64.22026238
Chr1_10884777	1	64.48270371
Chr1_10894860	1	64.74517178
Chr1_10909821	1	65.00763985
Chr1_10925536	1	65.27010792
Chr1_10925637	1	65.53257599
Chr1_11091077	1	65.79504406
Chr1_11137616	1	66.05751213
Chr1_11169328	1	66.3199802
Chr1_11176666	1	66.58244827
Chr1_11241937	1	66.84491634
Chr1_11282367	1	67.10738441
Chr1_11303709	1	67.36982574
Chr1_11331464	1	67.89898638
Chr1_11336990	1	68.16142771
Chr1_11391537	1	68.42389578
Chr1_11429554	1	68.68636385
Chr1_11457432	1	68.94883192
Chr1_11537731	1	69.21129999
Chr1_11566903	1	69.47376806
Chr1_11592303	1	69.73623613
Chr1_11594418	1	69.9987042
Chr1_11646480	1	70.26117227
Chr1_11650325	1	70.52364034
Chr1_11686108	1	70.78610841
Chr1_11782136	1	71.04857648
Chr1_11789617	1	71.31104455
Chr1_11815980	1	71.57351262
Chr1_11833555	1	71.83598069
Chr1_11859206	1	72.09844876
Chr1_11882849	1	72.36091683
Chr1_11904183	1	72.62339201
NSCAFA.326_112403	1	72.62339206
Chr1_11910761	1	72.88586726
Chr1_11928495	1	73.14833533
Chr1_11933224	1	73.4108034
Chr1_11966755	1	73.67327147
Chr1_12002487	1	73.93573954
Chr1_12047927	1	74.19820761
Chr1_12238163	1	74.46067568
Chr1_12257447	1	74.72314375
Chr1_12269143	1	74.98561182
Chr1_12275202	1	75.24807989
Chr1_12313197	1	75.51054796
Chr1_12315102	1	75.77301603
Chr1_12756950	1	76.0354841
Chr1_12777583	1	76.29795217
Chr1_13081843	1	76.56042024
Chr1_13141547	1	76.82288831
Chr1_13326622	1	77.08535638
Chr1_13649039	1	77.34782445
Chr1_13687491	1	77.61029252
Chr1_13939712	1	77.87276059
Chr1_14179092	1	78.13522866
Chr1_14420790	1	78.39769673
Chr1_14512967	1	78.6601648
Chr1_14578642	1	78.92263287
Chr1_14740191	1	79.18510093
NSCAFA.356_83409	1	79.44770008
Chr1_15923315	1	79.44770013
NSCAFA.294_145903	1	81.87265753
Chr1_16004535	1	84.60010142
Chr1_16043098	1	84.86232766
Chr1_16334895	1	85.12467725
NSCAFA.255I_171879	1	86.57963653
Chr1_20293064	1	87.75315172
NSCAFA.658_3900	1	88.5944815
Chr1_20319446	1	89.71185759
Chr1_20399061	1	89.97424044
Chr1_20537231	1	90.23670851
Chr1_20578761	1	90.49917658
Chr1_20636947	1	90.76164465
Chr1_20811038	1	91.02411272
Chr1_20894021	1	91.28658079
Chr1_20898195	1	91.54904886
Chr1_20901382	1	91.81151693
Chr1_21045259	1	92.073985
Chr1_21106009	1	92.33642633
Chr1_21111152	1	92.86558697
Chr1_21268776	1	93.12775555
NSCAFA.622_6841	1	96.17931879
Chr1_21283945	1	98.92297444
Chr1_21296180	1	99.45188908
Chr1_21300867	1	99.71433041
Chr1_21375653	1	99.97679848
Chr1_21388791	1	100.2392665
Chr1_21476954	1	100.5017346
Chr1_21613927	1	100.7642027
Chr1_21673134	1	101.0266708
Chr1_21690286	1	101.2891388
Chr1_21787831	1	101.5516069
Chr1_21847979	1	101.814075
Chr1_21874111	1	102.076543
Chr1_21896253	1	102.3390111
Chr1_22023265	1	102.6014792
Chr1_22049471	1	102.8639472
Chr1_22067508	1	103.1263886
Chr1_22086600	1	103.6555492
Chr1_22125961	1	103.9179905
Chr1_22126215	1	104.1804586
Chr1_22154204	1	104.4429267
Chr1_22202621	1	104.7053948
Chr1_22211365	1	104.9678628
Chr1_22436717	1	105.2303309
Chr1_22510981	1	105.492799
Chr1_22515671	1	105.755267
Chr1_22609021	1	106.0177351
Chr1_22634098	1	106.2802032
Chr1_22651061	1	106.5426712
Chr1_22750892	1	106.8051393
Chr1_22759879	1	107.0676074
Chr1_22894664	1	107.3300755
Chr1_22901744	1	107.5925435
Chr1_22916623	1	107.8550116
Chr1_22956779	1	108.1174797
Chr1_22968108	1	108.3799477
Chr1_22968860	1	108.6424158
Chr1_23015029	1	108.9048839
Chr1_23065554	1	109.1673519
Chr1_23082805	1	109.42982
Chr1_23104792	1	109.6922881
Chr1_23106407	1	109.9547562
Chr1_23141727	1	110.2172242
Chr1_23147221	1	110.4796923
Chr1_23158868	1	110.7421604
Chr1_23177434	1	111.0046284
Chr1_23177918	1	111.2670965
Chr1_23218638	1	111.5295646
Chr1_23280080	1	111.7920326
Chr1_23307157	1	112.0545007
Chr1_23436962	1	112.3169688
Chr1_23438409	1	112.5794369
Chr1_23580875	1	112.8419049
Chr1_23632527	1	113.104373
Chr1_23632634	1	113.3668411
Chr1_23649215	1	113.6293091
Chr1_23655718	1	113.8917772
Chr1_23656862	1	114.1542453
Chr1_23675534	1	114.4167133
Chr1_23682913	1	114.6791814
Chr1_23684575	1	114.9416495
Chr1_23877846	1	115.2041176
Chr1_23878311	1	115.4665856
Chr1_23905140	1	115.7290537
Chr1_23925034	1	115.9915218
Chr1_23926994	1	116.2539898
Chr1_23931078	1	116.5164579
Chr1_23937837	1	116.778926
Chr1_23940098	1	117.0412975
Chr1_24062688	1	117.3037656
Chr1_24064466	1	117.5661371
Chr1_24071635	1	117.8286052
Chr1_24093583	1	118.0910733
Chr1_24098274	1	118.3535413
Chr1_24099148	1	118.6160094
Chr1_24101940	1	118.8784775
Chr1_24151082	1	119.1409456
Chr1_24219786	1	119.4034136
Chr1_24361441	1	119.6658817
Chr1_24384754	1	119.9283498
Chr1_24396539	1	120.1908178
Chr1_24402335	1	120.4532859
Chr1_24415340	1	120.715754
Chr1_24432206	1	120.978222
Chr1_24444094	1	121.2406901
Chr1_24482926	1	121.5031582
Chr1_24531886	1	121.7656263
Chr1_24547069	1	122.0280943
Chr1_24551639	1	122.2905624
Chr1_24580255	1	122.5530305
Chr1_24599546	1	122.8154985
Chr1_24637609	1	123.0779666
Chr1_24657239	1	123.3404347
Chr1_24717574	1	123.6029027
Chr1_24785196	1	123.8653708
Chr1_24786866	1	124.1278389
Chr1_24813282	1	124.390307
Chr1_24818149	1	124.652775
Chr1_24830228	1	124.9152431
Chr1_24832848	1	125.1777112
Chr1_24834780	1	125.4401792
Chr1_24927067	1	125.7026473
Chr1_24951507	1	125.9651154
Chr1_24964997	1	126.2275834
Chr1_24965217	1	126.4900515
Chr1_25033379	1	126.7525196
Chr1_25060853	1	127.0149877
Chr1_25096163	1	127.2774557
Chr1_25126509	1	127.5399238
Chr1_25129127	1	127.8023919
Chr1_25152060	1	128.0648599
Chr1_25152264	1	128.327328
Chr1_25162349	1	128.5897961
Chr1_25195395	1	128.8522641
Chr1_25208607	1	129.1147322
Chr1_25211892	1	129.3772003
Chr1_25281227	1	129.6396684
Chr1_25348420	1	129.9021364
Chr1_25447527	1	130.1646045
Chr1_25821311	1	130.4270726
Chr1_25822659	1	130.6895406
Chr1_25898774	1	130.9520087
Chr1_25901262	1	131.2144768
Chr1_26173807	1	131.4719183
Chr2_179953	2	0
Chr2_296412	2	0.257441499
Chr2_303063	2	0.519909571
Chr2_328859	2	0.782377641
Chr2_333589	2	1.044845711
Chr2_420640	2	1.307313781
Chr2_428781	2	1.569781851
Chr2_441417	2	1.832249921
Chr2_452020	2	2.094717991
Chr2_537915	2	2.357186061
Chr2_557350	2	2.619654131
Chr2_628411	2	2.88209546
Chr2_650232	2	3.411256102
Chr2_812699	2	3.67369743
Chr2_841727	2	3.9361655
Chr2_863318	2	4.19863357
Chr2_869416	2	4.46110164
Chr2_883170	2	4.72356971
Chr2_889678	2	4.98603778
Chr2_919792	2	5.24850585
Chr2_944256	2	5.510947179
Chr2_944347	2	6.040107821
Chr2_985177	2	6.30254915
Chr2_999074	2	6.56501722
Chr2_1025136	2	6.82748529
Chr2_1025356	2	7.08995336
Chr2_1151864	2	7.352421429
Chr2_1167909	2	7.614889499
Chr2_1171840	2	7.877357569
Chr2_1184466	2	8.139825639
Chr2_1229830	2	8.402293709
Chr2_1262650	2	8.664761779
Chr2_1278605	2	8.927229849
Chr2_1311481	2	9.189697919
Chr2_1317989	2	9.452165989
Chr2_1460436	2	9.714634059
Chr2_1510419	2	9.977102129
Chr2_1515170	2	10.2395702
Chr2_1524226	2	10.50203827
Chr2_1546238	2	10.76450634
Chr2_1547218	2	11.02697441
Chr2_1549080	2	11.28944248
Chr2_1562049	2	11.55191055
Chr2_1587333	2	11.81437862
Chr2_1599263	2	12.07684669
Chr2_1607143	2	12.33931476
Chr2_1716583	2	12.60178283
Chr2_1773615	2	12.8642509
Chr2_1807508	2	13.12671897
Chr2_1830283	2	13.38918704
Chr2_1878451	2	13.65165511
Chr2_1885162	2	13.91412318
Chr2_1938384	2	14.17659125
Chr2_1947493	2	14.43905932
Chr2_1957281	2	14.70152739
Chr2_1967029	2	14.96399546
Chr2_2066502	2	15.22646353
Chr2_2068796	2	15.4889316
Chr2_2075912	2	15.75139967
Chr2_2078442	2	16.01386774
Chr2_2084672	2	16.27633581
Chr2_2116297	2	16.53880388
Chr2_2151255	2	16.80127195
Chr2_2215847	2	17.06374002
Chr2_2262843	2	17.32620809
Chr2_2334548	2	17.58867616
Chr2_2343450	2	17.85114423
Chr2_2351447	2	18.1136123
Chr2_2361878	2	18.37608037
Chr2_2444915	2	18.63854844
Chr2_2551480	2	18.90101651
Chr2_2554808	2	19.16348458
Chr2_2597562	2	19.42595265
Chr2_2601913	2	19.68842072
Chr2_2611578	2	19.9508959
Chr2_2666817	2	19.95089595
Chr2_2752158	2	20.21337115
Chr2_2758099	2	20.47583922
Chr2_2780738	2	20.73830729
Chr2_2817702	2	21.00077536
Chr2_2970128	2	21.26324343
Chr2_3023829	2	21.5257115
Chr2_3088598	2	21.78817957
Chr2_3106587	2	22.05064764
Chr2_3126552	2	22.31311571
Chr2_3161121	2	22.57553001
Chr2_3185537	2	23.37565951
Chr2_3204882	2	23.63807381
Chr2_3305933	2	23.90054188
Chr2_3375048	2	24.16300995
Chr2_3379963	2	24.42547802
Chr2_3429125	2	24.68794609
Chr2_3473123	2	24.95041416
Chr2_3531390	2	25.21288223
Chr2_3584250	2	25.4753503
Chr2_3594785	2	25.73781837
Chr2_3617833	2	26.00028644
Chr2_3638799	2	26.26275451
Chr2_3702552	2	26.52522258
Chr2_3722136	2	26.78769065
Chr2_3744204	2	27.05015872
Chr2_3770803	2	27.31262679
Chr2_3788112	2	27.57509486
Chr2_3867522	2	27.83756293
Chr2_3966853	2	28.100031
Chr2_4125627	2	28.36249907
Chr2_4125959	2	28.62496714
Chr2_4315035	2	28.88743521
Chr2_4535357	2	29.14990328
Chr2_4569188	2	29.41237135
Chr2_4656779	2	29.67483942
Chr2_4687945	2	29.93730749
Chr2_4908630	2	30.19977556
Chr2_5270786	2	30.46224363
Chr2_5333778	2	30.7247117
Chr2_5349672	2	30.98708918
NSCAFA.530_17774	2	32.15870243
Chr2_5427227	2	33.61166745
Chr2_5476355	2	33.87401724
Chr2_5519094	2	34.13648531
Chr2_5548864	2	34.39895338
Chr2_5692314	2	34.66142145
Chr2_5705578	2	34.92388952
Chr2_5755645	2	35.18635759
Chr2_6034104	2	35.44882566
Chr2_6041848	2	35.71129373
Chr2_6067072	2	35.9737618
Chr2_6075843	2	36.23622987
NSCAFA.492_42059	2	36.49871232
NSCAFA.392_95294	2	36.49871237
NSCAFA.174I_351101	2	36.76111267
NSCAFA.383I_61361	2	36.76111272
Chr2_8775377	2	37.02344094
NSCAFA.453_37080	2	37.8629025
Chr2_9585497	2	38.97828555
Chr2_9704147	2	39.24066859
Chr2_9722798	2	39.50313666
Chr2_10470904	2	39.76560473
Chr2_11411543	2	40.0280728
Chr2_11772456	2	40.29054087
Chr2_11776247	2	40.55300894
Chr2_12488707	2	40.81547701
Chr2_12508919	2	41.07794508
Chr2_12651070	2	41.34041315
Chr2_12826425	2	41.60288122
Chr2_12941492	2	41.86534929
Chr2_13177737	2	42.12781736
Chr2_13384808	2	42.39028543
Chr2_13496435	2	42.6527535
Chr2_13521869	2	42.91522157
Chr2_13724859	2	43.17768964
Chr2_13918690	2	43.44015771
Chr2_13949283	2	43.70262578
Chr2_13971897	2	43.96509385
Chr2_13976421	2	44.22756192
Chr2_14107645	2	44.49002999
Chr2_14120394	2	44.75249806
Chr2_14172960	2	45.01496613
Chr2_14188839	2	45.2774342
Chr2_14241084	2	45.53990227
Chr2_14243215	2	45.80237034
Chr2_14256820	2	46.06483841
Chr2_14341992	2	46.32730648
Chr2_14367323	2	46.58977455
Chr2_14442730	2	46.85224262
Chr2_14495965	2	47.11471069
Chr2_14500986	2	47.37717876
Chr2_14537507	2	47.63964683
Chr2_14541678	2	47.9021149
Chr2_14546635	2	48.16458297
Chr2_14555536	2	48.42705104
Chr2_14617870	2	48.68951911
Chr2_14634845	2	48.95198718
Chr2_14693874	2	49.21445525
Chr2_14699873	2	49.47692332
Chr2_14702726	2	49.73939139
Chr2_14706276	2	50.00185946
Chr2_14735350	2	50.26432753
Chr2_14757651	2	50.5267956
Chr2_14791575	2	50.78926367
Chr2_14803219	2	51.05173174
Chr2_14833788	2	51.31419981
Chr2_14845163	2	51.57666788
Chr2_14846288	2	51.83913595
Chr2_14896453	2	52.10160402
Chr2_14902073	2	52.36407209
Chr2_14903920	2	52.62654016
Chr2_15113261	2	52.88900823
Chr2_15117004	2	53.1514763
Chr2_15179489	2	53.41394437
Chr2_15213405	2	53.67641244
Chr2_15216979	2	53.93888051
Chr2_15222290	2	54.20134858
Chr2_15331568	2	54.46381665
Chr2_15333932	2	54.72628472
Chr2_15478448	2	54.98875279
Chr2_15495682	2	55.25122086
Chr2_15510722	2	55.51368893
Chr2_15527252	2	55.776157
Chr2_15535494	2	56.03862507
Chr2_15579360	2	56.30109314
Chr2_15596915	2	56.56356121
Chr2_15608237	2	56.82602928
Chr2_15625531	2	57.08849735
Chr2_15690050	2	57.35096542
Chr2_15747167	2	57.61343349
Chr2_15806676	2	57.87590156
Chr2_15861617	2	58.13836963
Chr2_15911046	2	58.4008377
Chr2_15929861	2	58.66330577
Chr2_15936989	2	58.92577384
Chr2_15958026	2	59.18821517
Chr2_15962315	2	59.71737581
Chr2_15972964	2	59.97981714
Chr2_15975162	2	60.24228521
Chr2_16030115	2	60.50472654
Chr2_16044051	2	61.03388718
Chr2_16099725	2	61.29632851
Chr2_16124769	2	61.55879658
Chr2_16135720	2	61.82126465
Chr2_16161370	2	62.08373272
Chr2_16186164	2	62.34617405
Chr2_16214629	2	62.87533469
Chr2_16358985	2	63.13777602
Chr2_16359205	2	63.40024409
Chr2_16359609	2	63.66269536
NSCAFB.269_154231	2	64.09248272
Chr2_16369494	2	64.79157969
Chr2_16405884	2	65.05400405
Chr2_16425789	2	65.31647212
Chr2_16441934	2	65.57894019
Chr2_16448014	2	65.84140826
Chr2_16451573	2	66.10387633
Chr2_16457987	2	66.36631766
Chr2_16536909	2	66.8954783
Chr2_16563775	2	67.15791963
Chr2_16627167	2	67.4203877
Chr2_16670646	2	67.68285577
Chr2_16758351	2	67.94532384
Chr2_16788949	2	68.20779191
Chr2_16793182	2	68.47025998
Chr2_17022114	2	68.73272805
Chr2_17083691	2	68.99519612
Chr2_17140347	2	69.25766419
Chr2_17141359	2	69.52013226
Chr2_17185740	2	69.78260033
Chr2_17185837	2	70.0450684
Chr2_17225582	2	70.30753647
Chr2_17228719	2	70.57000454
Chr2_17621306	2	70.83247261
Chr2_17631329	2	71.09491394
Chr2_17635820	2	71.62407458
Chr2_17641350	2	71.88651591
Chr2_17776504	2	72.14898398
Chr2_17795472	2	72.41145205
Chr2_17856156	2	72.67392012
Chr2_17941636	2	72.93638819
Chr2_17984002	2	73.19882952
Chr2_18006698	2	73.72799016
Chr2_18022056	2	73.99043149
Chr2_18024916	2	74.25289956
Chr2_18038772	2	74.51536763
Chr2_18053961	2	74.7778357
Chr2_18116617	2	75.04030377
Chr2_18166807	2	75.30277184
Chr2_18293578	2	75.56523991
Chr2_18301783	2	75.82770798
Chr2_18311808	2	76.09017605
Chr2_18314716	2	76.35264412
Chr2_18334077	2	76.61511219
Chr2_18371617	2	76.87758026
Chr2_18372865	2	77.14002159
Chr2_18404291	2	77.66918223
Chr2_18405058	2	77.93162356
Chr2_18429628	2	78.19409163
Chr2_18437702	2	78.4565597
Chr2_18457519	2	78.71902777
Chr2_18537387	2	78.98149584
Chr2_18546582	2	79.24396391
Chr2_18564916	2	79.50643198
Chr2_18565504	2	79.76890005
Chr2_18574017	2	80.03136812
Chr2_18642107	2	80.29383619
Chr2_18702052	2	80.55630426
Chr2_18890491	2	80.81877233
Chr2_18949696	2	81.0812404
Chr2_18958972	2	81.34370847
Chr2_18978215	2	81.60617654
Chr2_19003551	2	81.86864461
Chr2_19037795	2	82.13111268
Chr2_19077715	2	82.39358075
Chr2_19088495	2	82.65604882
Chr2_19143681	2	82.91851689
Chr2_19500130	2	83.18098496
Chr2_19535495	2	83.44345303
Chr2_19551168	2	83.7059211
Chr2_19749839	2	83.96838917
Chr2_20191407	2	84.22583067
Chr3_245416	3	0
Chr3_253662	3	0.278258533
Chr3_425512	3	0.561518746
Chr3_502617	3	1.120241997
Chr3_593662	3	1.395697595
Chr3_663189	3	1.666701105
Chr3_763866	3	1.936243681
Chr3_834936	3	2.205786403
Chr3_912349	3	2.475329416
Chr3_927909	3	2.743426715
Chr3_960955	3	3.01152416
Chr3_1002982	3	3.279621892
Chr3_1006858	3	3.546289332
Chr3_1215457	3	3.812957483
Chr3_1250272	3	4.076810333
Chr3_1303142	3	4.340663467
Chr3_1387886	3	4.604516879
Chr3_1422418	3	4.866984809
Chr3_1424855	3	5.129452879
Chr3_1473796	3	5.391920949
Chr3_1513903	3	5.654388999
Chr3_1527561	3	5.917058937
Chr3_1547631	3	6.179728835
Chr3_1558703	3	6.442398732
Chr3_1588300	3	6.70506863
Chr3_1593260	3	6.967738527
Chr3_1596429	3	7.230408425
Chr3_1599911	3	7.493078323
Chr3_1836409	3	7.75574822
Chr3_1837507	3	8.018418118
Chr3_1838116	3	8.281088015
Chr3_1865966	3	8.543757913
Chr3_1868652	3	8.80642781
Chr3_1881413	3	9.069097708
Chr3_1891919	3	9.331767606
Chr3_1907457	3	9.594437503
Chr3_1942670	3	9.857107401
Chr3_2166084	3	10.1197773
Chr3_2177535	3	10.3824472
Chr3_2228567	3	10.64511709
Chr3_2329772	3	10.90778699
Chr3_2355646	3	11.17045689
Chr3_2376061	3	11.43312679
Chr3_2424731	3	11.69579668
Chr3_2428584	3	11.95846658
Chr3_2440722	3	12.22113648
Chr3_2462262	3	12.48380638
Chr3_2497547	3	12.74644951
Chr3_2507110	3	13.27600755
Chr3_2775270	3	13.53844884
Chr3_2800619	3	13.80091691
Chr3_2858263	3	14.06338498
Chr3_2914738	3	14.32585304
Chr3_2944765	3	14.58832111
Chr3_3013153	3	14.85078918
Chr3_3023470	3	15.11325725
Chr3_3074565	3	15.37572532
Chr3_3098907	3	15.63819339
Chr3_3118902	3	15.90066146
Chr3_3134331	3	16.16312953
Chr3_3144693	3	16.42554384
Chr3_3211790	3	17.22567333
Chr3_3324291	3	17.48808764
Chr3_3362776	3	17.75055571
Chr3_3365819	3	18.01302378
Chr3_3459685	3	18.27549185
Chr3_3482223	3	18.53793318
Chr3_3490392	3	19.06709382
Chr3_3492659	3	19.32953515
Chr3_3579143	3	19.59200322
Chr3_3633375	3	19.85447129
Chr3_3677962	3	20.11693936
Chr3_3692476	3	20.37940743
Chr3_3731952	3	20.6418755
Chr3_3777872	3	20.90434357
Chr3_3804894	3	21.16681164
Chr3_3838535	3	21.42927971
Chr3_3860918	3	21.69174778
Chr3_3964129	3	21.95421585
Chr3_3980554	3	22.21668392
Chr3_4007566	3	22.47915199
Chr3_4014600	3	22.74159332
Chr3_4032766	3	23.27075396
Chr3_4068410	3	23.53319529
Chr3_4130526	3	23.79566336
Chr3_4137645	3	24.05813143
Chr3_4138132	3	24.3205995
Chr3_4187081	3	24.58306757
Chr3_4222584	3	24.84553564
Chr3_4276660	3	25.10797697
Chr3_4294492	3	25.63713761
Chr3_4449974	3	25.89957894
Chr3_4457910	3	26.16204701
Chr3_4467272	3	26.42451508
Chr3_4530543	3	26.68695641
Chr3_4701825	3	27.21611705
Chr3_4747681	3	27.47855838
Chr3_4754149	3	27.74102645
Chr3_4774156	3	28.00349452
Chr3_4811963	3	28.26596259
Chr3_4846591	3	28.52840392
Chr3_4853193	3	29.05756456
Chr3_4974566	3	29.32000589
Chr3_5012228	3	29.58247396
Chr3_5045097	3	29.84494203
Chr3_5047113	3	30.1074101
Chr3_5065424	3	30.36987817
Chr3_5113950	3	30.63234624
Chr3_5293157	3	30.89481431
Chr3_5438764	3	31.15728238
Chr3_5474170	3	31.41975045
Chr3_5491997	3	31.68221852
Chr3_5580855	3	31.94468659
Chr3_5631908	3	32.20715466
Chr3_5654497	3	32.46962273
Chr3_5658687	3	32.7320908
Chr3_5756716	3	32.99455886
Chr3_5789214	3	33.25702693
Chr3_5798369	3	33.51946826
Chr3_5808269	3	34.04862891
Chr3_5831937	3	34.31107023
Chr3_5879195	3	34.5735383
Chr3_5890354	3	34.83600637
Chr3_5910371	3	35.09847444
Chr3_5964347	3	35.36094251
Chr3_5966924	3	35.62341058
Chr3_6059430	3	35.88587865
Chr3_6090045	3	36.14834672
Chr3_6147430	3	36.41078805
Chr3_6260468	3	36.93994869
Chr3_6263134	3	37.20239002
Chr3_6279979	3	37.46485809
Chr3_6291861	3	37.72732616
Chr3_6324298	3	37.98979423
Chr3_6325189	3	38.2522623
Chr3_6388384	3	38.51473037
Chr3_6421140	3	38.77719844
Chr3_6580623	3	39.03966651
Chr3_6627488	3	39.30213458
Chr3_6646710	3	39.56460265
Chr3_6695372	3	39.82707072
Chr3_6695961	3	40.08953879
Chr3_6747353	3	40.35200686
Chr3_6751822	3	40.61447493
Chr3_6795915	3	40.876943
Chr3_6826261	3	41.13941107
Chr3_6889358	3	41.40187914
Chr3_6946616	3	41.66434721
Chr3_6960035	3	41.92681528
Chr3_6998829	3	42.18928335
Chr3_7034865	3	42.45175142
Chr3_7035378	3	42.71421949
Chr3_7053518	3	42.97668756
Chr3_7101682	3	43.23915563
Chr3_7122010	3	43.5016237
Chr3_7141366	3	43.76409177
Chr3_7193826	3	44.02655984
Chr3_7214566	3	44.28902791
Chr3_7353825	3	44.55149598
Chr3_7380654	3	44.81396405
Chr3_7510541	3	45.07640538
Chr3_7512758	3	45.60556602
Chr3_7516130	3	45.86800735
Chr3_7531137	3	46.13042166
Chr3_7542289	3	46.93052383
Chr3_7587856	3	47.45963013
Chr3_7610567	3	47.72207146
Chr3_7693858	3	47.98453953
Chr3_7709210	3	48.2470076
Chr3_7713853	3	48.50944893
Chr3_7856186	3	49.03860957
Chr3_7856221	3	49.3010509
Chr3_7867952	3	49.56351897
Chr3_7915385	3	49.82598704
Chr3_7926670	3	50.08845511
Chr3_7934311	3	50.35089644
Chr3_7945738	3	50.88005708
Chr3_7964193	3	51.14249841
Chr3_8094384	3	51.40496648
Chr3_8103490	3	51.66743455
Chr3_8116539	3	51.92990262
Chr3_8270317	3	52.19237069
Chr3_8281366	3	52.45483876
Chr3_8354012	3	52.71730683
Chr3_8359198	3	52.9797749
Chr3_8363644	3	53.24221623
Chr3_8364192	3	53.77137687
Chr3_8366253	3	54.0338182
Chr3_8375580	3	54.29628627
Chr3_8431360	3	54.55875434
Chr3_8462603	3	54.82122241
Chr3_8570935	3	55.08369048
Chr3_8583949	3	55.34615855
Chr3_8591801	3	55.60862662
Chr3_8603612	3	55.87109469
Chr3_8615903	3	56.13356276
Chr3_8655692	3	56.39603083
Chr3_8675357	3	56.6584989
Chr3_8726565	3	56.92096697
Chr3_8728328	3	57.18343504
Chr3_8757152	3	57.44590311
Chr3_8760836	3	57.70837118
Chr3_8783452	3	57.97083925
Chr3_8788445	3	58.23330732
Chr3_8812556	3	58.49577539
Chr3_8844651	3	58.75824346
Chr3_8844739	3	59.02071152
Chr3_8873670	3	59.28317959
Chr3_8882184	3	59.54564766
Chr3_8916664	3	59.80811573
Chr3_8975072	3	60.0705838
Chr3_9047564	3	60.33305187
Chr3_9085141	3	60.59551994
Chr3_9116855	3	60.85798801
Chr3_9118419	3	61.12045608
Chr3_9127951	3	61.38292415
Chr3_9182805	3	61.64539222
Chr3_9226754	3	61.90786029
Chr3_9284621	3	62.17032836
Chr3_9299053	3	62.43279643
Chr3_9347367	3	62.6952645
Chr3_9358990	3	62.95773257
Chr3_9375667	3	63.22020064
Chr3_9384250	3	63.48266871
Chr3_9428816	3	63.74513678
Chr3_9457674	3	64.00760485
Chr3_9692003	3	64.27007292
Chr3_9731307	3	64.53254099
Chr3_9753477	3	64.79498232
Chr3_9754879	3	65.32414296
Chr3_9789403	3	65.58658429
Chr3_9879070	3	65.84905236
Chr3_9882492	3	66.11152043
Chr3_9899623	3	66.3739885
Chr3_9979531	3	66.63645657
Chr3_10042814	3	66.89892464
Chr3_10062751	3	67.16139271
Chr3_10099395	3	67.42386078
Chr3_10137938	3	67.68632885
Chr3_10148069	3	67.94879692
Chr3_10179868	3	68.21126499
Chr3_10368305	3	68.47373306
Chr3_10371120	3	68.73620113
Chr3_10492102	3	68.9986692
Chr3_11725512	3	69.26107949
NSCAFA.410I_40070	3	70.10152047
Chr3_11727293	3	71.21789888
Chr3_11888755	3	71.48025508
Chr3_11897801	3	72.00941572
Chr3_11968787	3	72.27185705
Chr3_12023742	3	72.53432512
Chr3_12233110	3	72.79679319
Chr3_12277254	3	73.05926126
Chr3_12505158	3	73.32172933
Chr3_12692450	3	73.5841974
Chr3_13299582	3	73.84666547
Chr3_13340338	3	74.10913354
Chr3_13748539	3	74.37160872
Chr3_13793390	3	74.37160877
Chr3_15350738	3	74.63409625
NSCAFA.188_306266	3	74.77463137
Chr3_17071495	3	75.05647164
Chr3_17750055	3	75.19658498
NSCAFA.295_301113	3	75.19658503
Chr3_17765640	3	75.45905686
Chr3_19377516	3	75.72152493
Chr3_19395260	3	75.983993
Chr3_19442314	3	76.24646107
Chr3_19735907	3	76.50892914
Chr3_19794721	3	76.77139721
Chr3_20238375	3	77.03365318
NSCAFA.384_53128	3	79.45138769
Chr3_20401454	3	82.17138833
Chr3_20455397	3	82.43361529
Chr3_20455713	3	82.69608336
Chr3_20456530	3	82.95855143
Chr3_20490356	3	83.2210195
Chr3_20496113	3	83.48348757
Chr3_20534301	3	83.74595564
Chr3_20629697	3	84.00842371
Chr3_20674614	3	84.27089178
Chr3_20734661	3	84.53335985
Chr3_20741238	3	84.79582792
Chr3_20762724	3	85.05829599
Chr3_20769567	3	85.32076406
Chr3_20775658	3	85.58323213
Chr3_20777418	3	85.84570019
Chr3_20783228	3	86.10816826
Chr3_20903741	3	86.37063633
Chr3_20917953	3	86.6331044
Chr3_21070934	3	86.89557247
Chr3_21213858	3	87.15804054
Chr3_21220878	3	87.42050861
Chr3_21255070	3	87.68297668
Chr3_21257585	3	87.94544475
Chr3_21283750	3	88.20791282
Chr3_21315395	3	88.47038089
Chr3_21384022	3	88.73282222
Chr3_21395842	3	89.26198286
Chr3_21401237	3	89.52442419
Chr3_21410523	3	89.78686552
Chr3_21436765	3	90.31602616
Chr3_21440811	3	90.57846749
Chr3_21445292	3	90.84093556
Chr3_21457297	3	91.10340363
Chr3_21470755	3	91.3658717
Chr3_21498827	3	91.62833977
Chr3_21512851	3	91.89080784
Chr3_21815906	3	92.15327591
Chr3_21880598	3	92.41574398
Chr3_21932255	3	92.67821205
Chr3_21932381	3	92.94068012
Chr3_22009897	3	93.20314819
Chr3_22041945	3	93.46561626
Chr3_22162329	3	93.72808433
Chr3_22173239	3	93.9905524
Chr3_22204330	3	94.25302047
Chr3_22223130	3	94.51548854
Chr3_22257707	3	94.77795661
Chr3_22257737	3	95.04042468
Chr3_22268993	3	95.30289275
Chr3_22339333	3	95.56536082
Chr3_22419836	3	95.82782889
Chr3_22419990	3	96.09029696
Chr3_22420158	3	96.35276503
Chr3_22420353	3	96.6152331
Chr3_22511889	3	96.87770117
Chr3_22554163	3	97.14016924
Chr3_22625863	3	97.40263731
Chr3_22649465	3	97.66510538
Chr3_22656464	3	97.92757345
Chr3_22661722	3	98.19004152
Chr3_22668929	3	98.45250959
Chr3_22669174	3	98.71497766
Chr3_22670708	3	98.97744573
Chr3_22685797	3	99.2399138
Chr3_22730310	3	99.50238187
Chr3_22741298	3	99.76484994
Chr3_22766301	3	100.0272913
Chr3_22893546	3	100.5564519
Chr3_22969616	3	100.8188932
Chr3_23003056	3	101.0813613
Chr3_23029125	3	101.3438294
Chr3_23206539	3	101.6062975
Chr3_23419530	3	101.8684927
NSCAFA.408_56496	3	104.920789
Chr3_23451315	3	108.2806403
Chr4_201898	4	0
Chr4_248583	4	0.257441499
Chr4_260352	4	0.519909571
Chr4_278890	4	0.782377641
Chr4_288082	4	1.04481897
Chr4_289941	4	1.573979612
Chr4_303680	4	1.836420941
Chr4_339748	4	2.098889011
Chr4_379543	4	2.361357081
Chr4_406227	4	2.623825151
Chr4_544710	4	2.886293221
Chr4_549081	4	3.148761291
Chr4_553040	4	3.411229361
Chr4_554838	4	3.673684095
Chr4_555862	4	4.068957102
Chr4_587187	4	4.464230109
Chr4_608815	4	4.726684843
Chr4_608915	4	4.989152913
Chr4_611364	4	5.251620983
Chr4_643191	4	5.514089053
Chr4_647655	4	5.776557123
Chr4_653009	4	6.039025193
Chr4_683887	4	6.301493263
Chr4_795547	4	6.563961333
Chr4_796591	4	6.826429403
Chr4_806481	4	7.088897472
Chr4_865203	4	7.351365542
Chr4_875408	4	7.613833612
Chr4_939631	4	7.876301682
Chr4_1075726	4	8.13878075
NSCAFA.638_8605	4	8.291985074
Chr4_1086280	4	8.445189398
Chr4_1117099	4	8.707668466
Chr4_1165034	4	8.970136536
Chr4_1191888	4	9.232604606
Chr4_1203765	4	9.495072676
Chr4_1213216	4	9.757540746
Chr4_1216178	4	10.02000882
Chr4_1217893	4	10.28247689
Chr4_1268180	4	10.54494496
Chr4_1298240	4	10.80741303
Chr4_1328573	4	11.0698811
Chr4_1560113	4	11.33234917
Chr4_1585042	4	11.59481724
Chr4_1596452	4	11.8572853
Chr4_1711143	4	12.11975337
Chr4_1715633	4	12.38222144
Chr4_1744855	4	12.64468951
Chr4_1864207	4	12.90715758
Chr4_1875134	4	13.16962565
Chr4_1984575	4	13.43209372
Chr4_1990012	4	13.69456179
Chr4_2137023	4	13.95702986
Chr4_2137471	4	14.21949793
Chr4_2138028	4	14.481966
Chr4_2143590	4	14.74443407
Chr4_2146310	4	15.00676558
NSCAFC.76_211441	4	16.64643787
NSCAFC.76_188535	4	16.64643792
NSCAFC.76_511982	4	16.90878075
NSCAFA.519_18214	4	18.72839962
Chr4_2546616	4	20.05279217
Chr4_2649436	4	20.12237408
NSCAFC.123_210796	4	20.38484939
Chr4_4072676	4	20.38484944
Chr4_4125264	4	20.64732462
Chr4_5052969	4	20.9097927
Chr4_5166537	4	21.17226077
Chr4_5251743	4	21.43472884
Chr4_5272262	4	21.69717016
Chr4_5462982	4	22.22633081
Chr4_5667577	4	22.48877214
Chr4_6121916	4	22.75124021
Chr4_6230965	4	23.01370828
Chr4_6345553	4	23.27617635
Chr4_6362191	4	23.53864442
Chr4_6371317	4	23.80111249
Chr4_6377261	4	24.06358055
Chr4_6390270	4	24.32604862
Chr4_6391145	4	24.58851669
Chr4_6419243	4	24.85095802
Chr4_6426606	4	25.38011867
Chr4_6785910	4	25.64255999
Chr4_6879672	4	25.90502806
Chr4_7217714	4	26.16749613
Chr4_7398866	4	26.4299642
Chr4_7441194	4	26.69243227
Chr4_7481456	4	26.95490034
Chr4_7578095	4	27.21736841
Chr4_7610314	4	27.47983648
Chr4_7626726	4	27.74230455
Chr4_7746574	4	28.00477262
Chr4_7791905	4	28.26724069
Chr4_8271695	4	28.52970876
Chr4_8613681	4	28.79217683
Chr4_10055658	4	29.0546449
Chr4_10183447	4	29.31708623
Chr4_10204994	4	29.84624687
Chr4_10218948	4	30.10866146
Chr4_10252664	4	30.6378221
Chr4_10266734	4	30.90026343
Chr4_10297417	4	31.1627315
Chr4_10331685	4	31.42519957
Chr4_10416551	4	31.68766764
Chr4_10472200	4	31.95013571
Chr4_10537070	4	32.21260378
Chr4_10855064	4	32.47507185
Chr4_10872080	4	32.73753992
Chr4_11304942	4	33.00000799
Chr4_11820276	4	33.26247606
Chr4_11820778	4	33.52494413
Chr4_11842568	4	33.7874122
Chr4_11844689	4	34.04988027
Chr4_11864271	4	34.31234834
Chr4_11912376	4	34.57481641
Chr4_11924123	4	34.83728448
Chr4_12125327	4	35.09975255
Chr4_12135703	4	35.36222062
Chr4_12218825	4	35.62468869
Chr4_12219750	4	35.88715676
Chr4_12280516	4	36.14962483
Chr4_12357957	4	36.4120929
Chr4_12361930	4	36.67456097
Chr4_12502335	4	36.93702904
Chr4_12914208	4	37.19949711
Chr4_12915070	4	37.46196518
Chr4_12933496	4	37.72443325
Chr4_12996499	4	37.98690132
Chr4_13107501	4	38.24936939
Chr4_13119659	4	38.51183746
Chr4_13138809	4	38.77430553
Chr4_13140544	4	39.0367736
Chr4_13141085	4	39.29924167
Chr4_13147496	4	39.56165598
Chr4_13150224	4	40.36178547
Chr4_13217876	4	40.62419977
Chr4_13248345	4	40.8866411
Chr4_13249607	4	41.41580174
Chr4_13249719	4	41.67824307
Chr4_13250860	4	41.94071114
Chr4_13252149	4	42.20316588
Chr4_13252309	4	42.59843894
Chr4_13253642	4	42.99368501
Chr4_13254269	4	43.52283217
Chr4_13254383	4	43.7852735
Chr4_13270258	4	44.04774157
Chr4_13521835	4	44.31020964
Chr4_13613439	4	44.57267771
Chr4_13696427	4	44.83514578
Chr4_13777898	4	45.09761385
Chr4_13814001	4	45.36008192
Chr4_13995220	4	45.62254999
Chr4_14020597	4	45.88501806
Chr4_14042405	4	46.14748613
Chr4_14080146	4	46.4099542
Chr4_14083981	4	46.67242227
Chr4_14190536	4	46.93489034
Chr4_14198465	4	47.19735841
Chr4_14208449	4	47.45982648
Chr4_14218774	4	47.72229455
Chr4_14222315	4	47.98476262
Chr4_14298183	4	48.24723069
Chr4_14354217	4	48.50969876
Chr4_14401759	4	48.77216683
Chr4_14405405	4	49.0346349
Chr4_14476143	4	49.29710297
Chr4_14508942	4	49.55957104
Chr4_14509167	4	49.82203911
Chr4_14522193	4	50.08450718
Chr4_14530706	4	50.34697525
Chr4_14563969	4	50.60944332
Chr4_14597154	4	50.87191139
Chr4_14597431	4	51.13437946
Chr4_14606728	4	51.39684753
Chr4_14620143	4	51.6593156
Chr4_14622022	4	51.92178367
Chr4_14720489	4	52.18425174
Chr4_14849442	4	52.44671981
Chr4_14866849	4	52.70918788
Chr4_14868032	4	52.97165595
Chr4_14886762	4	53.23412402
Chr4_14913249	4	53.49659209
Chr4_14914607	4	53.75906016
Chr4_14946546	4	54.02152823
Chr4_14947800	4	54.2839963
Chr4_14999182	4	54.54646437
Chr4_15073906	4	54.80893244
Chr4_15185232	4	55.07140051
Chr4_15310324	4	55.33386858
Chr4_15325809	4	55.59633665
Chr4_15327900	4	55.85880471
Chr4_15329295	4	56.12127278
Chr4_15585992	4	56.38374085
Chr4_15639093	4	56.64615516
Chr4_15694636	4	57.44628465
Chr4_15731565	4	57.70869896
Chr4_15754247	4	57.97116703
Chr4_15847220	4	58.2336351
Chr4_15873165	4	58.49610317
Chr4_15890161	4	58.75857124
Chr4_15971954	4	59.02103931
Chr4_16097564	4	59.28350738
Chr4_16203011	4	59.54597545
Chr4_16212352	4	59.80841678
Chr4_16236085	4	60.33757742
Chr4_16272975	4	60.60001875
Chr4_16278863	4	60.86248682
Chr4_16343442	4	61.12495489
Chr4_16345230	4	61.38742296
Chr4_16412235	4	61.64989103
Chr4_16427361	4	61.9123591
Chr4_16466771	4	62.17482717
Chr4_16507241	4	62.43729524
Chr4_16512045	4	62.69976331
Chr4_16629600	4	62.96223138
Chr4_16634993	4	63.22469945
Chr4_16661252	4	63.48716752
Chr4_16690968	4	63.74963559
Chr4_16697637	4	64.01210366
Chr4_16802798	4	64.27457173
Chr4_16804200	4	64.5370398
Chr4_16841777	4	64.79950787
Chr4_16852496	4	65.06197594
Chr4_16912910	4	65.32444401
Chr4_16913721	4	65.58691208
Chr4_16915090	4	65.84938015
Chr4_16929086	4	66.11184822
Chr4_16956697	4	66.37428955
Chr4_17081921	4	66.90345019
Chr4_17095123	4	67.16589152
Chr4_17102875	4	67.42835959
Chr4_17110295	4	67.69082766
Chr4_17116179	4	67.95329573
Chr4_17150398	4	68.2157638
Chr4_17265298	4	68.47823187
Chr4_17352879	4	68.74069994
Chr4_17383501	4	69.00316801
Chr4_17400233	4	69.26560934
Chr4_17430045	4	69.79476998
Chr4_17448207	4	70.05719797
Chr4_17449571	4	70.45247098
Chr4_17466784	4	70.84774398
Chr4_17481243	4	71.11019872
Chr4_17518635	4	71.37266679
Chr4_17532317	4	71.63513486
Chr4_17537892	4	71.89760293
Chr4_17539541	4	72.160071
Chr4_17581258	4	72.42253908
Chr4_17637543	4	72.68491061
Chr4_17717457	4	72.94737869
Chr4_17751500	4	73.20975023
Chr4_17763741	4	73.47221831
Chr4_17764665	4	73.73468638
Chr4_18060022	4	73.99715445
Chr4_18101689	4	74.25962252
Chr4_18102138	4	74.52209059
Chr4_18111390	4	74.78455866
Chr4_18167667	4	75.04702672
Chr4_18260107	4	75.30949479
Chr4_18303157	4	75.57196286
Chr4_18312096	4	75.83443093
Chr4_18357045	4	76.096899
Chr4_18379174	4	76.35936707
Chr4_18401645	4	76.62183514
Chr4_18505761	4	76.88430321
Chr4_18524224	4	77.14677128
Chr4_18557213	4	77.40923935
Chr4_18576359	4	77.67170742
Chr4_18687687	4	77.93417549
Chr4_18692055	4	78.19664356
Chr4_18705687	4	78.45911163
Chr4_18726950	4	78.7215797
Chr4_18779762	4	78.98404777
Chr4_18794443	4	79.24651584
Chr4_18808230	4	79.50898391
Chr4_18820582	4	79.77145198
Chr4_18891550	4	80.03392005
Chr4_18901026	4	80.29638812
Chr4_18928843	4	80.55885619
Chr4_18939919	4	80.82132426
Chr4_18988543	4	81.08379233
Chr4_19126718	4	81.3462604
Chr4_19129935	4	81.60872847
Chr4_19164140	4	81.87119654
Chr4_19219023	4	82.13366461
Chr4_19221697	4	82.39613268
Chr4_19223072	4	82.65860075
Chr4_19235935	4	82.92106882
Chr4_19245508	4	83.18351015
Chr4_19245710	4	83.71267079
Chr4_19303092	4	83.97503105
Chr4_19308917	4	85.05051344
Chr4_19334072	4	85.31290044
Chr4_19336221	4	85.57536851
Chr4_19336874	4	85.83783658
Chr4_19354361	4	86.10030465
Chr4_19388382	4	86.36277272
Chr4_19433945	4	86.62524079
Chr4_19573315	4	86.88770886
Chr4_19756228	4	87.15017693
Chr4_19785158	4	87.412645
Chr4_19795517	4	87.67511307
Chr4_19822464	4	87.93758114
Chr4_19867052	4	88.20004921
Chr4_19872263	4	88.46251728
Chr4_19883049	4	88.72498535
Chr4_19977814	4	88.98745342
Chr4_20007244	4	89.24992149
Chr4_20039312	4	89.51238956
Chr4_20195460	4	89.77485763
Chr4_20206263	4	90.0373257
Chr4_20245311	4	90.29979377
Chr4_20251923	4	90.56226184
Chr4_20276242	4	90.82472991
Chr4_20438922	4	91.08719798
Chr4_20484533	4	91.34966605
Chr4_20492682	4	91.61213412
Chr4_20499238	4	91.87460219
Chr4_20503286	4	92.13707025
Chr4_20530778	4	92.39953832
Chr4_20545774	4	92.66200639
Chr4_20562652	4	92.92447446
Chr4_20588298	4	93.18694253
Chr4_20594902	4	93.4494106
Chr4_20637409	4	93.71187867
Chr4_20660985	4	93.97434674
Chr4_20672304	4	94.23681481
Chr4_20798685	4	94.49928288
Chr4_20819347	4	94.76175095
Chr4_20892605	4	95.02421902
Chr4_20988456	4	95.28666035
Chr4_20994460	4	95.81582099
Chr4_21070833	4	96.07826232
Chr4_21137008	4	96.34073039
Chr4_21174617	4	96.60319846
Chr4_21226912	4	96.86566653
Chr4_21251474	4	97.1281346
Chr4_21306789	4	97.39060267
Chr4_21308903	4	97.65307074
Chr4_21316320	4	97.91553881
Chr4_21382775	4	98.17800688
Chr4_21438463	4	98.44047495
Chr4_21450792	4	98.70294302
Chr4_21467000	4	98.96541109
Chr4_21477505	4	99.22787916
Chr4_21621683	4	99.49034723
Chr4_21645719	4	99.7528153
Chr4_21665390	4	100.0152834
Chr4_21671126	4	100.2777514
Chr4_21757320	4	100.5402195
Chr4_21877382	4	100.8026876
Chr4_22350699	4	101.0651289
Chr4_22563509	4	101.5942896
Chr4_22569091	4	101.8567309
Chr4_22586479	4	102.119199
Chr4_22859246	4	102.3766405
Chr5_291859	5	0
Chr5_346006	5	0.258799541
Chr5_454556	5	0.79077536
Chr5_527035	5	1.053216408
Chr5_561044	5	1.315657737
Chr5_567570	5	1.84481838
Chr5_568896	5	2.107274078
NSCAFA.577_21010	5	2.107274128
Chr5_760042	5	2.369756595
Chr5_767948	5	2.632224666
Chr5_780519	5	2.894692736
Chr5_920242	5	3.157160806
Chr5_1144021	5	3.419628876
Chr5_1280406	5	3.682096946
Chr5_1312079	5	3.944538275
Chr5_1330146	5	4.473698917
Chr5_1337298	5	4.736140246
Chr5_1395413	5	4.998608315
Chr5_1444678	5	5.261076385
Chr5_1493498	5	5.523544455
Chr5_1498951	5	5.786012525
Chr5_1513990	5	6.048480596
NSCAFA.497_31005	5	6.310963128
Chr5_1516911	5	6.310963178
Chr5_1549862	5	6.840084026
Chr5_1576479	5	7.369217644
Chr5_1588219	5	7.631658973
Chr5_1680812	5	7.894127043
Chr5_1709012	5	8.156595113
Chr5_1746406	5	8.419063183
Chr5_1746994	5	8.681531253
Chr5_1753969	5	8.943972581
Chr5_1780478	5	9.473133223
Chr5_1785817	5	9.735574552
Chr5_1789266	5	9.998015881
Chr5_1793424	5	10.52717652
Chr5_1831022	5	10.78961785
Chr5_1836557	5	11.05208592
Chr5_1863595	5	11.31455399
Chr5_1954724	5	11.57702931
Chr5_1966285	5	11.83950464
Chr5_1972784	5	12.10197271
Chr5_1976929	5	12.36444078
Chr5_1984041	5	12.62690885
Chr5_1997352	5	12.88937692
Chr5_2107450	5	13.15184499
Chr5_2141148	5	13.41431306
Chr5_2145708	5	13.67678113
Chr5_2190083	5	13.9392492
Chr5_2204955	5	14.20171727
Chr5_2205057	5	14.46418534
Chr5_2209426	5	14.72665341
Chr5_2211433	5	14.98912148
Chr5_2240006	5	15.25158955
Chr5_2271815	5	15.51405762
Chr5_2329656	5	15.77652569
Chr5_2448115	5	16.03899376
Chr5_2464584	5	16.30146182
Chr5_2505622	5	16.56392989
Chr5_2593871	5	16.82639796
Chr5_2609259	5	17.08886603
Chr5_2796147	5	17.3513341
Chr5_2810555	5	17.61380217
Chr5_2858403	5	17.87627024
Chr5_2872046	5	18.13873831
Chr5_2884176	5	18.40120638
Chr5_3316851	5	18.66367445
Chr5_3321545	5	18.92614252
Chr5_3362313	5	19.18861059
Chr5_3779226	5	19.45107866
Chr5_3790647	5	19.71354673
Chr5_3791165	5	19.9760148
Chr5_3795050	5	20.23842911
Chr5_3800438	5	21.0385586
Chr5_3800937	5	21.30095957
Chr5_3801585	5	21.69627028
Chr5_4654888	5	22.09154696
Chr5_4813154	5	22.09154701
Chr5_4923017	5	22.35403676
Chr5_5019679	5	22.61650483
Chr5_5304492	5	22.8789729
Chr5_5346871	5	23.14144097
Chr5_5516662	5	23.40390904
Chr5_5785427	5	23.66637711
Chr5_5789497	5	23.92884518
NSCAFA.304_229864	5	24.19132764
Chr5_13267486	5	24.19132769
Chr5_13302614	5	24.45381013
Chr5_13304554	5	24.71625146
Chr5_13308885	5	25.245337
Chr5_13309837	5	26.25238292
Chr5_13311091	5	26.58023483
Chr5_13312219	5	26.84269632
Chr5_13313034	5	27.10508332
Chr5_13313060	5	28.18049613
Chr5_13313243	5	28.18049618
Chr5_13313412	5	28.9805532
Chr5_13320837	5	29.24296751
Chr5_13322897	5	29.50543558
Chr5_13341074	5	29.76790365
Chr5_13488331	5	30.03037172
Chr5_13556086	5	30.29283979
Chr5_13558519	5	30.55530786
Chr5_13563705	5	30.81777593
Chr5_13781800	5	31.080244
Chr5_13797852	5	31.34271207
Chr5_13829104	5	31.60518014
Chr5_13836723	5	31.86764821
Chr5_13839285	5	32.13011628
Chr5_13843613	5	32.39258435
Chr5_14154521	5	32.65505242
Chr5_14363718	5	32.91752049
Chr5_14414990	5	33.17998856
Chr5_14423059	5	33.44245663
Chr5_14423511	5	33.7049247
Chr5_14462539	5	33.96739277
Chr5_14486549	5	34.22986084
Chr5_14515246	5	34.49232891
Chr5_14565586	5	34.75479698
Chr5_14604475	5	35.01726505
Chr5_14608103	5	35.27973312
Chr5_14630036	5	35.54220119
Chr5_14655576	5	35.80466926
Chr5_14665528	5	36.06713733
Chr5_14674197	5	36.3296054
Chr5_14783690	5	36.59207347
Chr5_14800234	5	36.85454154
Chr5_14842712	5	37.11700961
Chr5_14917577	5	37.37947768
Chr5_14921538	5	37.64194575
Chr5_14927559	5	37.90441382
Chr5_14934249	5	38.16688189
Chr5_15066123	5	38.42934996
Chr5_15067537	5	38.69181803
Chr5_15067645	5	38.9542861
Chr5_15099323	5	39.21675417
Chr5_15124166	5	39.47922224
Chr5_15145184	5	39.74169031
Chr5_15179850	5	40.00415838
Chr5_15207824	5	40.26662645
Chr5_15311669	5	40.52909452
Chr5_15372758	5	40.79156259
Chr5_15423192	5	41.05403066
Chr5_15424811	5	41.31649873
Chr5_15431518	5	41.5789668
Chr5_15459787	5	41.84143487
Chr5_15477921	5	42.10390294
Chr5_15578680	5	42.36637101
Chr5_15609316	5	42.62883908
Chr5_15611573	5	42.89130715
Chr5_15682126	5	43.15377522
Chr5_15837170	5	43.41624329
Chr5_15838008	5	43.67871136
Chr5_15864404	5	43.94117943
Chr5_15916780	5	44.2036475
Chr5_15959890	5	44.46611557
Chr5_15962541	5	44.72858364
Chr5_15963383	5	44.9910517
Chr5_15966767	5	45.25351977
Chr5_15981384	5	45.51598784
Chr5_16005652	5	45.77845591
Chr5_16010458	5	46.04092398
Chr5_16028399	5	46.30339205
Chr5_16364228	5	46.56586012
Chr5_16425642	5	46.82832819
Chr5_16548526	5	47.09079626
Chr5_16549446	5	47.35326433
Chr5_16573888	5	47.6157324
Chr5_16585143	5	47.87820047
Chr5_16597043	5	48.14066854
Chr5_16633649	5	48.40313661
Chr5_16643519	5	48.66560468
Chr5_16736834	5	48.92807275
Chr5_16738326	5	49.19054082
Chr5_16738346	5	49.45300889
Chr5_16740220	5	49.71547696
Chr5_16743818	5	49.97794503
Chr5_16748553	5	50.2404131
Chr5_16828973	5	50.50288117
Chr5_16857771	5	50.76534924
Chr5_16891817	5	51.02781731
Chr5_16929425	5	51.29028538
Chr5_16932819	5	51.55275345
Chr5_17066397	5	51.81522152
Chr5_17111756	5	52.07768959
Chr5_17153067	5	52.34015766
Chr5_17307454	5	52.60259899
Chr5_17333767	5	53.13175963
Chr5_17346897	5	53.39420096
Chr5_17368812	5	53.65666903
Chr5_17394920	5	53.9191371
Chr5_17487749	5	54.18160517
Chr5_17561385	5	54.44407324
Chr5_17588642	5	54.70654131
Chr5_17616418	5	54.96900938
Chr5_17684836	5	55.23147745
Chr5_17699137	5	55.49394552
Chr5_17825373	5	55.75641359
Chr5_17835622	5	56.01888166
Chr5_17878207	5	56.28134973
Chr5_17912295	5	56.5438178
Chr5_17943411	5	56.80628587
Chr5_17999794	5	57.06875394
Chr5_18033225	5	57.33122201
Chr5_18051376	5	57.59369008
Chr5_18082446	5	57.85615815
Chr5_18189579	5	58.11862622
Chr5_18192606	5	58.38109429
Chr5_18209579	5	58.64356236
Chr5_18214161	5	58.90603043
Chr5_18265585	5	59.1684985
Chr5_18279559	5	59.43096657
Chr5_18292632	5	59.69343464
Chr5_18379840	5	59.95590271
Chr5_18391937	5	60.21837078
Chr5_18419442	5	60.48083885
Chr5_18462370	5	60.74330692
Chr5_18462697	5	61.00577499
Chr5_18500982	5	61.26824306
Chr5_18570991	5	61.53071113
Chr5_18606882	5	61.79318632
NSCAFA.645_7528	5	61.79318637
Chr5_18620526	5	62.05566157
Chr5_18629967	5	62.31812964
Chr5_18641038	5	62.58059771
Chr5_18641627	5	62.84306578
Chr5_18650635	5	63.10553385
Chr5_18730996	5	63.36800192
Chr5_18775171	5	63.63046999
Chr5_18782671	5	63.89293806
Chr5_18784384	5	64.15540613
Chr5_18794522	5	64.4178742
Chr5_18809218	5	64.68034227
Chr5_18815401	5	64.94281034
Chr5_18827282	5	65.20527841
Chr5_18829853	5	65.46774648
Chr5_18917761	5	65.73021455
Chr5_19018106	5	65.99268262
Chr5_19020914	5	66.25515069
Chr5_19039026	5	66.51761876
Chr5_19054001	5	66.78008683
Chr5_19057149	5	67.0425549
Chr5_19059903	5	67.30502297
Chr5_19183257	5	67.5674643
Chr5_19339178	5	68.09662494
Chr5_19407514	5	68.35906627
Chr5_19411265	5	68.62153434
Chr5_19424666	5	68.88400241
Chr5_19447221	5	69.14647048
Chr5_19460373	5	69.40893855
Chr5_19567000	5	69.67140662
Chr5_19598694	5	69.93387469
Chr5_19636224	5	70.19634276
Chr5_19749612	5	70.45881083
Chr5_19768902	5	70.7212789
Chr5_19785299	5	70.98372022
Chr5_19826625	5	71.51285384
Chr5_19891564	5	72.04198745
Chr5_19920643	5	72.30442878
Chr5_19948369	5	72.56689685
Chr5_19964043	5	72.82936492
Chr5_19973694	5	73.09183299
Chr5_19999046	5	73.35430106
Chr5_19999275	5	73.61676913
Chr5_20003018	5	73.8792372
Chr5_20045506	5	74.14167853
Chr5_20053010	5	74.67083917
Chr5_20102813	5	74.9332805
Chr5_20113520	5	75.19574857
Chr5_20165916	5	75.45821664
Chr5_20171289	5	75.72068471
Chr5_20224571	5	75.98315278
Chr5_20306073	5	76.24562085
Chr5_20328063	5	76.50808892
Chr5_20411107	5	76.77055699
Chr5_20425343	5	77.03302506
Chr5_20439251	5	77.29549313
Chr5_20643776	5	77.5579612
Chr5_20823854	5	77.82042927
Chr5_20857612	5	78.08289734
Chr5_20927254	5	78.34536541
Chr5_21078004	5	78.60783348
Chr5_21324806	5	78.87030155
Chr5_21524919	5	79.12774305
Chr6_202758	6	0
Chr6_217290	6	0.257441499
Chr6_224016	6	0.519909571
Chr6_243847	6	0.782377641
Chr6_244756	6	1.044845711
Chr6_275770	6	1.307313781
Chr6_292278	6	1.569781851
Chr6_294083	6	1.832249921
Chr6_310002	6	2.094717991
Chr6_329770	6	2.357186061
Chr6_368857	6	2.619654131
Chr6_472275	6	2.882122201
Chr6_493421	6	3.14459027
Chr6_496419	6	3.40705834
Chr6_500811	6	3.66952641
Chr6_503535	6	3.93199448
Chr6_511657	6	4.19446255
Chr6_518133	6	4.45693062
Chr6_521402	6	4.71939869
Chr6_528111	6	4.98186676
Chr6_543416	6	5.24433483
Chr6_544091	6	5.5068029
Chr6_667427	6	5.76927097
Chr6_716303	6	6.03173904
Chr6_868611	6	6.294207109
Chr6_911033	6	6.556675179
Chr6_938791	6	6.819143249
Chr6_943854	6	7.081611319
Chr6_955440	6	7.344079389
Chr6_957302	6	7.606547459
Chr6_970068	6	7.869015529
Chr6_1016330	6	8.131483599
Chr6_1016629	6	8.393951669
Chr6_1017159	6	8.656419739
Chr6_1110179	6	8.918887809
Chr6_1163625	6	9.181355878
Chr6_1166158	6	9.443797207
Chr6_1175947	6	9.972930822
Chr6_1184607	6	10.50203741
Chr6_1187124	6	11.03117102
Chr6_1197033	6	11.29361235
Chr6_1237152	6	11.55608042
Chr6_1261266	6	11.81854849
Chr6_1263314	6	12.08101656
Chr6_1273241	6	12.34348463
Chr6_1285225	6	12.6059527
Chr6_1333414	6	12.86842077
Chr6_1344697	6	13.13088884
Chr6_1346776	6	13.39333017
Chr6_1370192	6	13.92249081
Chr6_1377075	6	14.18493214
Chr6_1386128	6	14.44740021
Chr6_1432686	6	14.70986828
Chr6_1480399	6	14.97233635
Chr6_1499947	6	15.23480442
Chr6_1545177	6	15.49727249
Chr6_1629094	6	15.75974056
Chr6_1703677	6	16.02218189
Chr6_1830450	6	16.55134253
Chr6_1859079	6	16.81378386
Chr6_2033350	6	17.07625193
Chr6_2101963	6	17.33872
Chr6_2102431	6	17.60118807
Chr6_2185868	6	17.86365614
Chr6_2279158	6	18.12612421
Chr6_2321500	6	18.38859228
Chr6_2348032	6	18.65106035
Chr6_2353640	6	18.91352842
Chr6_2361633	6	19.17599649
Chr6_2424544	6	19.43846456
Chr6_2457801	6	19.70093263
Chr6_2462300	6	19.9634007
Chr6_2641056	6	20.22586877
Chr6_2692254	6	20.48833684
Chr6_2717129	6	20.75080491
Chr6_2763177	6	21.01327298
Chr6_2776565	6	21.27574105
Chr6_2810158	6	21.53820912
Chr6_2827167	6	21.80067719
Chr6_2879550	6	22.06314526
Chr6_3037269	6	22.32561333
Chr6_3168301	6	22.5880814
Chr6_3177821	6	22.85054947
Chr6_3182070	6	23.11301754
Chr6_3191520	6	23.37548561
Chr6_3208288	6	23.63795368
Chr6_3219569	6	23.90042175
Chr6_3250492	6	24.16288982
Chr6_3504783	6	24.42535789
Chr6_3506278	6	24.68782596
Chr6_3575536	6	24.95029403
Chr6_3583326	6	25.2127621
Chr6_3769667	6	25.47523017
Chr6_3794424	6	25.73769824
Chr6_3795767	6	26.00016631
Chr6_3812187	6	26.26263438
Chr6_3830598	6	26.52510245
Chr6_3933618	6	26.78757052
Chr6_3944186	6	27.05003859
Chr6_4017253	6	27.31250666
Chr6_4031453	6	27.57497473
Chr6_4043448	6	27.8374428
Chr6_4075722	6	28.09988413
Chr6_4219866	6	28.62904477
Chr6_4251407	6	28.8914861
Chr6_4456132	6	29.15395417
Chr6_4463818	6	29.41642224
Chr6_4551982	6	29.67889031
Chr6_4809259	6	29.94133163
Chr6_4811156	6	30.47049228
Chr6_4822200	6	30.73293361
Chr6_5109579	6	30.99540168
Chr6_5111282	6	31.25786975
Chr6_5165011	6	31.52033782
Chr6_5200352	6	31.78280589
Chr6_5253880	6	32.04524721
Chr6_5514337	6	32.57440786
Chr6_6521169	6	32.83684919
Chr6_6651704	6	33.09931726
Chr6_9315748	6	33.36179679
Chr6_7326456	6	33.36179684
NSCAFA.474_17066	6	33.78189687
scaffold154_63531	6	34.65538373
NSCAFA.554_13288	6	37.03040199
NSCAFA.447II_25807	6	39.40897846
Chr6_7378053	6	40.67570028
Chr6_7381386	6	40.93806837
Chr6_7385946	6	41.20053644
Chr6_7390511	6	41.46300451
Chr6_7394346	6	41.72546026
Chr6_7397176	6	41.9876533
NSCAFB.280_133427	6	44.07561239
Chr6_9260799	6	45.02496536
Chr6_8331081	6	45.28736481
Chr6_8115744	6	45.54983288
Chr6_7955332	6	45.81230095
Chr6_7728831	6	46.07476901
Chr6_7711845	6	46.33723708
Chr6_7656698	6	46.59970515
Chr6_7509813	6	46.86192197
Chr6_13843342	6	49.6881211
Chr6_13853603	6	49.95033792
Chr6_13875425	6	50.21280599
Chr6_13997851	6	50.47527406
Chr6_14016280	6	50.73774213
Chr6_14039923	6	51.0002102
Chr6_14045762	6	51.26267827
Chr6_14048352	6	51.52514634
Chr6_14048780	6	51.78761441
Chr6_14051473	6	52.05008248
Chr6_14131805	6	52.31255055
Chr6_14137959	6	52.57501862
Chr6_14152813	6	52.83748669
Chr6_14343335	6	53.09995476
Chr6_14354251	6	53.36242283
Chr6_14363257	6	53.6248909
Chr6_14369267	6	53.88733223
Chr6_14397630	6	54.41649287
Chr6_14437417	6	54.6789342
Chr6_14480939	6	54.94140227
Chr6_14494765	6	55.20387034
Chr6_14502260	6	55.46633841
Chr6_14503747	6	55.72880648
Chr6_14527038	6	55.99127455
Chr6_14609998	6	56.25374262
Chr6_14625206	6	56.51621069
Chr6_14918324	6	56.77867876
Chr6_14954225	6	57.04114683
Chr6_15000920	6	57.3036149
Chr6_15015541	6	57.56608297
Chr6_15345847	6	57.82855104
Chr6_15357942	6	58.09101911
Chr6_15361425	6	58.35348718
Chr6_15374515	6	58.61595525
Chr6_15406196	6	58.87842332
Chr6_15420524	6	59.14089139
Chr6_15428755	6	59.40335946
Chr6_15503979	6	59.66582753
Chr6_15539031	6	59.9282956
Chr6_15607293	6	60.19076367
Chr6_15675102	6	60.45323174
Chr6_15725423	6	60.71569981
Chr6_15727577	6	60.97816788
Chr6_15765428	6	61.24063595
Chr6_15782673	6	61.50310402
Chr6_15812993	6	61.76557209
Chr6_15842091	6	62.02798639
Chr6_15868208	6	62.82811589
Chr6_15891494	6	63.09053019
Chr6_15936452	6	63.35299826
Chr6_15939608	6	63.61541257
Chr6_16032187	6	64.41554206
Chr6_16050754	6	64.67795637
Chr6_16104633	6	64.94042444
Chr6_16117938	6	65.20289251
Chr6_16128609	6	65.46536058
Chr6_16151215	6	65.72782865
Chr6_16162647	6	65.99029672
Chr6_16189571	6	66.25276479
Chr6_16227217	6	66.51523286
Chr6_16230412	6	66.77770093
Chr6_16288079	6	67.040169
Chr6_16298121	6	67.30263707
Chr6_16324904	6	67.56510514
Chr6_16373531	6	67.8275732
Chr6_16433135	6	68.09004127
Chr6_16433226	6	68.35250934
Chr6_16470835	6	68.61497741
Chr6_16476450	6	68.87744548
Chr6_16487899	6	69.13991355
Chr6_16501570	6	69.40238162
Chr6_16539966	6	69.66484969
Chr6_16732383	6	69.92731776
Chr6_16735348	6	70.18978583
Chr6_16766467	6	70.4522539
Chr6_16771840	6	70.71472197
Chr6_16791050	6	70.9771633
Chr6_16796334	6	71.50632394
Chr6_16840257	6	71.76876527
Chr6_16953830	6	72.03123334
Chr6_16984068	6	72.29370141
Chr6_16990178	6	72.55616948
Chr6_17005760	6	72.81863755
Chr6_17021313	6	73.08110562
Chr6_17071351	6	73.34357369
Chr6_17135325	6	73.60604176
Chr6_17222524	6	73.86848309
Chr6_17351094	6	74.39764373
Chr6_17359901	6	74.66008506
Chr6_17384625	6	74.92255313
Chr6_17424920	6	75.1850212
Chr6_17437929	6	75.44748927
Chr6_17483994	6	75.70995734
Chr6_17488747	6	75.97242541
Chr6_17515045	6	76.23489348
Chr6_17604605	6	76.49736155
Chr6_17630989	6	76.75981629
Chr6_17632289	6	77.15508929
Chr6_17687768	6	77.5503623
Chr6_17750981	6	77.81281704
Chr6_17777711	6	78.0752851
Chr6_17791011	6	78.33775317
Chr6_17848195	6	78.60022124
Chr6_17880399	6	78.86268931
Chr6_17881700	6	79.12515738
Chr6_17920149	6	79.38762545
Chr6_17985725	6	79.65009352
Chr6_18026814	6	79.91256159
Chr6_18032797	6	80.17502966
Chr6_18035131	6	80.43749773
Chr6_18036183	6	80.6999658
Chr6_18190450	6	80.96243387
Chr6_18218394	6	81.22490194
Chr6_18293727	6	81.48737001
Chr6_18376677	6	81.74983808
Chr6_18378113	6	82.01230615
Chr6_18400066	6	82.27474748
Chr6_18622443	6	82.80390812
Chr6_18656589	6	83.06634945
Chr6_18674351	6	83.32881752
Chr6_18722922	6	83.59128559
Chr6_18723676	6	83.85375366
Chr6_18726939	6	84.11622173
Chr6_18748120	6	84.3786898
Chr6_18812661	6	84.64115787
Chr6_18853837	6	84.90362594
Chr6_18855611	6	85.16609401
Chr6_18888876	6	85.42856208
Chr6_18900798	6	85.69103015
Chr6_18954262	6	85.95349822
Chr6_19294704	6	86.21596629
Chr6_19296044	6	86.47843436
Chr6_19559318	6	86.74090243
Chr6_19628719	6	87.0033705
Chr6_19667945	6	87.26583857
Chr6_19681584	6	87.52830664
Chr6_19685828	6	87.79077471
Chr6_19701005	6	88.05324278
Chr6_19793460	6	88.31571085
Chr6_19860372	6	88.57817892
Chr6_19875649	6	88.84064699
Chr6_19891811	6	89.10311506
Chr6_19924340	6	89.36558313
Chr6_19925891	6	89.6280512
Chr6_19943031	6	89.89051927
Chr6_19962252	6	90.15298734
Chr6_19990130	6	90.41545541
Chr6_20004397	6	90.67792348
Chr6_20015221	6	90.94039155
Chr6_20096132	6	91.20285962
Chr6_20165215	6	91.46532769
Chr6_20166517	6	91.72779576
Chr6_20201670	6	91.99026383
Chr6_20202412	6	92.2527319
Chr6_20226750	6	92.51519997
Chr6_20260716	6	92.77766804
[truncated: 722 more rows]
