# Supplementary material for: Pan-European study of genotypes and phenotypes in the Arabidopsis relative Cardamine hirsuta reveals how adaptation, demography, and development shape diversity patterns
Source: PLoS Biol. 2023 Jul 18;21(7):e3002191. doi: 10.1371/journal.pbio.3002191 (PMC10353826; doi:10.1371/journal.pbio.3002191)
Supplement: S6 Table — (XLSX) [file pbio.3002191.s012.xlsx]

## Sheet: Sheet1
S6 Table. QTL-mapping summary.
Phenotype	QTL	Chromosome	Genetic position (cM)	Statistic	Statistic value	Allelic effect	Variance explained
L5	LLN1	2	26.53	P_wald	4.03e-08	-0.41	4.12
L6						-0.42	4.43
L7						-0.59	8.6
L8						-0.53	7.02
L9						-0.45	5.17
L10						-0.46	5.22
RLN						0.55	7.46
L2	LLN2	2	76.88	P_wald	2.06e-08	0.87	19.04
L3						0.48	5.66
L4						0.49	6.11
L5						0.31	2.45
L6						0.37	3.51
L7						0.33	2.79
L8						0.35	3.04
L9						0.4	4.03
L9	LLN3	3	32.73	P_wald	7.17e-10	-0.44	4.79
L10						-0.63	10.05
RLN						-0.2	1.04
L2	LLN4	4	92.92	P_wald	4.27e-29	-0.53	6.99
L3						-1.02	26.2
L4						-1.19	35.6
L5						-0.97	23.72
L6						-0.74	13.69
L7						-0.6	9.01
L8						-0.43	4.57
L9						-0.4	3.99
L2	LLN5	5	51.82	P_wald	9.62e-15	-0.24	1.49
L3						-0.63	10.07
L4						-0.62	9.46
L5						-0.95	22.56
L6						-0.92	20.98
L7						-0.91	20.6
L8						-0.88	19.37
L9						-0.88	19.34
L10						-0.73	13.47
RLN						0.23	1.28
L2	LLN6	6	21.28	P_wald	8.24e-06	0.25	1.63
L3						0.27	1.85
L4						0.49	6.04
RLN						0.25	1.59
RLN	LLN7	6	86.74	P_wald	7.99 E-06	-0.41	4.13
L2	LLN8	6	113.27	P_wald	7.61e-06	0.25	1.58
L3						0.27	1.87
L4						0.27	1.88
L10						-0.32	2.51
RLN						-0.33	2.68
L5	LLN9	8	7.62	P_wald	1.3e-06	0.28	1.99
L7						0.22	1.26
L8						0.39	3.82
L9						0.6	8.85
L10						0.48	5.74
L2	LLN10	8	35.18	P_wald	1.99e-41	0.28	1.93
L5						-0.49	6.03
L6						-0.55	7.57
L7						-0.78	15.22
L8						-0.73	13.32
L9						-0.62	9.73
L10						-0.34	2.93
RLN						1.39	48.13
L2	LLN11	8	81.59	P_wald	5.27e-06	0.31	2.34
L3						0.38	3.6
L4						0.32	2.63
L5						0.39	3.76
L6						0.47	5.47
L7						0.56	7.94
L8						0.51	6.42
L9						0.42	4.46
RLN						-0.41	4.16
L2	L2Q1	1	67.9	LOD	5.26	0.28	6.89
	L2Q2	2	76.88	LOD	12.43	0.46	17.78
	L2Q5	4	94.5	LOD	5.3	-0.28	6.94
	L2Q6	4	48.51	LOD	3.76	0.24	4.84
	L2Q3	7	66.53	LOD	3.85	0.24	4.95
	L2Q4	8	38.56	LOD	4.81	0.27	6.25
L3	L3Q4	2	77	LOD	3.25	0.16	4.77
	L3Q1	4	100.8	LOD	10.05	-0.3	16.05
	L3Q2	4	74	LOD	3.7	-0.18	5.46
	L3Q3	5	51	LOD	8.45	-0.31	13.22
	L3Q5	5	37.38	LOD	3.41	0.19	5.02
L4	L4Q1	3	57.71	LOD	4.14	-0.3	5.17
	L4Q2	4	93.19	LOD	18.4	-0.7	27.47
	L4Q4	5	49.19	LOD	4	-0.3	4.98
	L4Q5	6	11.56	LOD	3.63	0.28	4.51
	L4Q3	7	73.09	LOD	4.65	0.32	5.84
L5	L5Q1	2	10.5	LOD	4.69	-0.28	7.09
	L5Q2	4	90.56	LOD	10.61	-0.45	17.24
	L5Q3	5	51.82	LOD	14.96	-0.55	25.68
L6	L6Q2	1	23.24	LOD	7.73	-0.2	7.68
	L6Q7	1	69.21	LOD	5.75	0.34	5.58
	L6Q8	2	18.64	LOD	3.38	-0.26	3.19
	L6Q4	3	57	LOD	6.18	-0.35	6.02
	L6Q5	4	78.98	LOD	6.31	-0.36	6.16
	L6Q6	5	48.67	LOD	13.1	-0.55	13.93
	L6Q1	7	73.36	LOD	7.16	0.4	7.07
	L6Q9	7	98.58	LOD	6.78	-0.38	6.66
	L6Q3	8	41.45	LOD	9.13	-0.2	9.24
	L6Q2:Q3			LOD	6.51	-0.37	6.37
L7	L7Q1	2	18.9	LOD	6.56	-0.4	8.04
	L7Q2	3	54.3	LOD	3.66	-0.29	4.33
	L7Q3	4	77.67	LOD	4.19	-0.32	5
	L7Q4	5	51.29	LOD	11.43	-0.56	14.9
	L7Q5	8	40.14	LOD	7.32	-0.43	9.07
	L7Q6	8	78.7	LOD	4.95	0.35	5.96
L8	L8Q4	1	130.95	LOD	5.2	-0.01	7.64
	L8Q2	3	57.71	LOD	4.84	-0.4	7.09
	L8Q5	4	10.02	LOD	5.31	-0.17	7.82
	L8Q6	5	49.45	LOD	10.65	-0.62	16.78
	L8Q1	8	39.88	LOD	5.25	-0.43	7.72
	L8Q3	8	74.5	LOD	4.65	0.4	6.79
	L8Q4:Q5			LOD	5.16	-0.43	7.58
RLN	RLNQ1	2	25.21	LOD	14	1.51	10.9
	RLNQ2	3	0.28	LOD	5.64	0.13	3.96
	RLNQ8	4	14.74	LOD	3.81	-0.94	2.61
	RLNQ7	5	61.01	LOD	4.74	1.09	3.29
	RLNQ4	6	96.98	LOD	13.31	-0.86	10.27
	RLNQ3	7	100.68	LOD	4.18	0.99	2.88
	RLNQ5	8	35	LOD	42.22	3.67	47.9
	RLNQ6	8	76.08	LOD	4.14	-0.99	2.85
	RLNQ1:Q2			LOD	5.59	-1.14	3.92
	RLNQ4:Q5			LOD	9.48	1.59	6.97
cM - centiMorgan; QTL - identifier of QTL; Statistic – statistic used to determine significance of the QTL; P_wald - P-value of the test statistic of the multiple trait QTL-mapping (the threshold of significance was 1.578e-4); LOD – Logarithm of the odds used in Multiple QTL modelling (threshold of significance was 3.14 for single QTLs and 4.17 for epistatic interactions); Allelic effect - alleli…
