# Supplementary material for: Pan-European study of genotypes and phenotypes in the Arabidopsis relative Cardamine hirsuta reveals how adaptation, demography, and development shape diversity patterns
Source: PLoS Biol. 2023 Jul 18;21(7):e3002191. doi: 10.1371/journal.pbio.3002191 (PMC10353826; doi:10.1371/journal.pbio.3002191)
Supplement: S7 Table — (CSV) [file pbio.3002191.s013.csv]

S7 Table. Collection details of Azorean strains
Collection	Waypoint	Latitude	Longitude	C. hirsuta	A. thaliana
2012	403	38.575433	-28.617533	TRUE	FALSE
2012	404	38.578233	-28.625233	TRUE	FALSE
2012	406	38.569567	-28.619383	TRUE	FALSE
2012	407	38.5693	-28.61935	TRUE	FALSE
2012	408	38.5703	-28.62075	TRUE	FALSE
2012	409	38.58293613	-28.7836331	TRUE	FALSE
2012	410	38.58315205	-28.78323128	TRUE	FALSE
2012	411	38.58296547	-28.78290882	TRUE	FALSE
2012	412	38.58443323	-28.78444221	TRUE	FALSE
2012	413	38.58749857	-28.78985466	TRUE	FALSE
2012	414	38.59273911	-28.79090005	TRUE	FALSE
2012	415	38.60332453	-28.80361129	TRUE	FALSE
2012	416	38.58207297	-28.79790405	TRUE	FALSE
2012	417	38.58199392	-28.79784437	TRUE	FALSE
2012	418	38.58343829	-28.7907314	TRUE	FALSE
2012	419	38.58215888	-28.79324581	TRUE	FALSE
2012	420	38.58285273	-28.79320432	TRUE	FALSE
2012	421	38.52193549	-28.71284265	TRUE	FALSE
2012	422	38.52205066	-28.7115562	TRUE	FALSE
2012	423	38.54666923	-28.62413839	TRUE	FALSE
2012	425	38.53934278	-28.63140902	TRUE	FALSE
2012	426	38.54259253	-28.6337345	TRUE	FALSE
2012	427	38.54324916	-28.63564599	TRUE	FALSE
2012	428	38.55103939	-28.63952883	TRUE	FALSE
2012	429	38.5505861	-28.63828747	TRUE	FALSE
2012	431	38.55112354	-28.64327068	TRUE	FALSE
2012	433	38.55109186	-28.64374987	TRUE	FALSE
2012	434	38.55115078	-28.64431229	TRUE	FALSE
2012	435	38.55115539	-28.6443993	TRUE	FALSE
2012	437	38.55120216	-28.64467339	TRUE	FALSE
2012	438	38.55208252	-28.64531469	TRUE	FALSE
2012	439	38.54189171	-28.64753354	TRUE	FALSE
2012	440	38.54169558	-28.64813302	TRUE	FALSE
2012	441	38.55092254	-28.64006569	TRUE	FALSE
2012	443	38.55080285	-28.64000886	TRUE	FALSE
2012	444	38.55046724	-28.63907201	TRUE	FALSE
2012	445	38.55042038	-28.63832896	TRUE	FALSE
2012	447	38.54733299	-28.65784756	TRUE	FALSE
2012	448	38.54790808	-28.65939955	TRUE	FALSE
2012	449	38.53613385	-28.62972016	TRUE	FALSE
2012	450	38.53496868	-28.62994387	TRUE	FALSE
2012	452	38.53986413	-28.64037154	TRUE	FALSE
2012	454	38.54865734	-28.65927005	TRUE	FALSE
2012	455	38.54886286	-28.65924264	TRUE	FALSE
2012	456	38.5489481	-28.65927592	TRUE	FALSE
2012	457	38.5486741	-28.65931951	TRUE	FALSE
2012	458	38.54847235	-28.65913812	TRUE	FALSE
2012	459	38.54829985	-28.65839758	TRUE	FALSE
2012	461	38.53462603	-28.65783113	TRUE	FALSE
2012	462	38.53447909	-28.66632979	TRUE	FALSE
2012	463	38.54666672	-28.65635063	TRUE	FALSE
2012	464	38.55382184	-28.64113446	TRUE	FALSE
2012	465	38.55234856	-28.63483421	TRUE	FALSE
2012	466	38.56487188	-28.65968378	TRUE	FALSE
2012	467	38.56924094	-28.66945272	TRUE	FALSE
2012	468	38.57805401	-28.67141451	TRUE	FALSE
2012	470	38.62670995	-28.69227111	TRUE	FALSE
2012	471	38.63562888	-28.69201723	TRUE	FALSE
2012	472	38.63574095	-28.69281812	TRUE	FALSE
2012	473	38.62161795	-28.66566821	TRUE	FALSE
2012	474	38.47699198	-28.2968493	TRUE	FALSE
2012	475	38.41541039	-28.27083254	TRUE	FALSE
2012	476	38.41281267	-28.26937929	TRUE	FALSE
2012	477	38.4172539	-28.28238959	TRUE	FALSE
2012	478	38.41708459	-28.28226018	TRUE	FALSE
2012	479	38.41696532	-28.28183622	TRUE	FALSE
2012	480	38.41526421	-28.32760678	TRUE	FALSE
2012	481	38.41539522	-28.32868134	TRUE	FALSE
2012	482	38.41662895	-28.33672637	TRUE	FALSE
2012	483	38.41810551	-28.35561214	TRUE	FALSE
2012	484	38.41810282	-28.35561331	TRUE	FALSE
2012	485	38.41780233	-28.36138023	TRUE	FALSE
2012	486	38.41732808	-28.36141845	TRUE	FALSE
2012	487	38.42048731	-28.34053469	TRUE	FALSE
2012	488	38.41977099	-28.33969926	TRUE	FALSE
2012	489	38.42739609	-28.40265591	TRUE	FALSE
2012	490	38.42795215	-28.40293813	TRUE	FALSE
2012	491	38.42698353	-28.40195535	TRUE	FALSE
2012	492	38.4315852	-28.42740566	TRUE	FALSE
2012	493	38.43125143	-28.42789164	TRUE	FALSE
2012	494	38.4409622	-28.48706142	TRUE	FALSE
2012	496	38.44091568	-28.48662615	TRUE	FALSE
2012	497	38.44080932	-28.48679001	TRUE	FALSE
2012	498	38.47280941	-28.51776458	TRUE	FALSE
2012	499	38.47302608	-28.51776064	TRUE	FALSE
2012	500	38.49414756	-28.52952967	TRUE	FALSE
2012	501	38.4960759	-28.52745138	TRUE	FALSE
2012	502	38.49419986	-28.52865033	TRUE	FALSE
2012	503	38.52004797	-28.53109969	FALSE	TRUE
2012	508	38.50486323	-28.29457881	FALSE	TRUE
2012	512	38.41917252	-28.19122835	TRUE	FALSE
2012	514	38.38736236	-28.23480721	TRUE	FALSE
2012	515	38.41109849	-28.16479853	TRUE	FALSE
2012	516	38.40915003	-28.12838336	TRUE	FALSE
2012	517	38.40888332	-28.08913333	TRUE	FALSE
2012	519	38.42593336	-28.05656671	TRUE	FALSE
2012	520	38.42593336	-28.05656671	TRUE	FALSE
2012	522	38.43218333	-28.07875	TRUE	FALSE
2012	524	38.4491167	-28.14519997	TRUE	FALSE
2012	525	38.4414	-28.09507	FALSE	TRUE
2012	526	38.4491167	-28.14519997	TRUE	FALSE
2012	528	38.47738333	-28.22344998	TRUE	FALSE
2012	529	38.47738	-28.22345	FALSE	TRUE
2012	533	38.5492833	-28.39748335	FALSE	TRUE
2014	733	37.8181	-25.45528333	TRUE	FALSE
2014	734	37.81536667	-25.44608333	TRUE	FALSE
2014	735	37.84418333	-25.27898333	TRUE	FALSE
2014	736	37.84388333	-25.27136667	TRUE	FALSE
2014	737	37.84366667	-25.23305	TRUE	FALSE
2014	738	37.83886667	-25.15093333	TRUE	FALSE
2014	739	37.79965	-25.14711667	TRUE	FALSE
2014	740	37.79923333	-25.1462	TRUE	FALSE
2014	741	37.78911667	-25.14631667	TRUE	FALSE
2014	742	37.77058333	-25.17546667	TRUE	FALSE
2014	743	37.79413333	-25.67426667	TRUE	FALSE
2014	744	37.80418333	-25.67395	TRUE	FALSE
2014	745	37.82248333	-25.67298333	TRUE	FALSE
2014	746	37.89636667	-25.75848333	FALSE	FALSE
2014	747	37.89636667	-25.75856667	TRUE	FALSE
2014	748	37.89348333	-25.79185	TRUE	FALSE
2014	749	37.88216667	-25.80728333	TRUE	FALSE
2014	750	37.87708333	-25.82523333	TRUE	FALSE
2014	751	37.87463333	-25.82591667	TRUE	FALSE
2014	752	37.7458	-25.56548333	TRUE	FALSE
2014	753	37.72825	-25.41271667	TRUE	FALSE
2014	754	37.75078333	-25.41811667	FALSE	FALSE
2014	755	37.74383333	-25.4066	FALSE	FALSE
2014	756	37.75428333	-25.35551667	FALSE	FALSE
2014	757	36.96671667	-25.10453333	TRUE	FALSE
2014	758	36.97178333	-25.08681667	TRUE	FALSE
2014	759	36.98243333	-25.09071667	TRUE	FALSE
2014	760	36.98228333	-25.09081667	FALSE	FALSE
2014	761	36.97373333	-25.08431667	FALSE	FALSE
2014	762	36.97543333	-25.07616667	TRUE	FALSE
2014	763	36.98523333	-25.06951667	TRUE	FALSE
2014	764	36.98621667	-25.07021667	TRUE	FALSE
2014	765	36.99273333	-25.07375	TRUE	FALSE
2014	766	36.99531667	-25.0738	TRUE	FALSE
2014	767	36.99978333	-25.06241667	TRUE	FALSE
2014	768	36.9892	-25.06203333	TRUE	FALSE
2014	769	36.98928333	-25.0644	TRUE	FALSE
2014	770	36.98831667	-25.06803333	TRUE	FALSE
2014	771	36.97813333	-25.12378333	TRUE	FALSE
2014	772	36.98461667	-25.10186667	TRUE	FALSE
2014	773	36.98591667	-25.10776667	TRUE	FALSE
2014	774	37.00721667	-25.09318333	TRUE	FALSE
2014	775	37.00815	-25.09206667	TRUE	FALSE
2014	776	37.00273333	-25.10286667	TRUE	FALSE
2014	777	36.96741667	-25.07981667	TRUE	FALSE
2014	778	36.96766667	-25.0799	FALSE	FALSE
2014	779	36.95648333	-25.03386667	TRUE	FALSE
2014	780	36.94831667	-25.02626667	TRUE	FALSE
2014	781	36.94488333	-25.0173	TRUE	FALSE
2014	782	36.94408333	-25.03	TRUE	FALSE
2014	783	36.94503333	-25.03073333	TRUE	FALSE
2014	784	36.94551667	-25.04205	TRUE	FALSE
2014	785	37.75085	-25.7107	TRUE	FALSE
2014	786	37.74731667	-25.70525	TRUE	FALSE
2014	787	38.60383333	-28.02366667	TRUE	FALSE
2014	788	38.60323333	-28.02366667	FALSE	TRUE
2014	789	38.60636667	-27.99576667	TRUE	FALSE
2014	790	38.60545	-27.98338333	TRUE	FALSE
2014	791	38.60335	-27.95353333	TRUE	FALSE
2014	792	38.59626667	-27.93021667	FALSE	FALSE
2014	793	38.55636667	-27.85328333	TRUE	FALSE
2014	794	38.54611667	-27.85738333	TRUE	FALSE
2014	795	38.54573333	-27.85628333	TRUE	FALSE
2014	796	38.54853333	-27.83193333	TRUE	FALSE
2014	797	38.55028333	-27.81951667	TRUE	FALSE
2014	798	38.54406667	-27.80006667	TRUE	FALSE
2014	799	38.54826667	-27.78341667	TRUE	FALSE
2014	800	38.64535	-28.00466667	TRUE	FALSE
2014	801	38.64573333	-28.00538333	TRUE	FALSE
2014	802	38.66988333	-28.0616	TRUE	FALSE
2014	803	38.67971667	-28.10758333	FALSE	FALSE
2014	804	38.75808333	-27.09238333	TRUE	FALSE
2014	805	38.7508	-27.09768333	TRUE	FALSE
2014	806	38.74726667	-27.1015	TRUE	FALSE
2014	808	39.06023333	-28.03831667	TRUE	FALSE
2014	809	39.04055	-27.99826667	TRUE	FALSE
2014	810	39.02806667	-27.97938333	TRUE	FALSE
2014	811	39.0439	-28.00285	TRUE	FALSE
2014	812	39.06598333	-28.03985	TRUE	FALSE
2014	813	39.05091667	-27.99945	TRUE	FALSE
2014	814	39.03103333	-28.00003333	TRUE	FALSE
2014	815	38.65731667	-27.20493333	TRUE	FALSE
2014	816	38.65731667	-27.20495	TRUE	FALSE
2014	817	38.65686667	-27.18588333	TRUE	FALSE
2014	818	38.66285	-27.17203333	TRUE	FALSE
2014	819	38.65611667	-27.1546	TRUE	FALSE
2014	820	38.69033333	-27.10958333	TRUE	FALSE
2014	821	38.67301667	-27.09078333	TRUE	FALSE
2014	822	38.67911667	-27.09058333	TRUE	FALSE
2014	823	38.67553333	-27.08005	TRUE	FALSE
2014	824	38.69275	-27.08238333	TRUE	FALSE
2014	825	38.71951667	-27.08846667	TRUE	FALSE
2014	826	38.71503333	-27.10453333	TRUE	FALSE
2014	827	38.72411667	-27.14171667	TRUE	FALSE
2014	828	38.71751667	-27.15041667	TRUE	FALSE
2014	829	38.67875	-27.21996667	TRUE	FALSE
2014	830	38.6856	-27.2287	TRUE	FALSE
2014	831	38.73743333	-27.26861667	TRUE	FALSE
2014	832	38.73736667	-27.26896667	FALSE	FALSE
2014	833	38.73556667	-27.25851667	TRUE	FALSE
2014	834	38.73561667	-27.25851667	FALSE	FALSE
2014	835	38.70996667	-27.32576667	TRUE	FALSE
2014	836	38.72385	-27.35971667	TRUE	FALSE
2014	837	38.70081667	-27.346	TRUE	FALSE
2014	838	38.69505	-27.33815	TRUE	FALSE
2014	839	38.69003333	-27.3403	TRUE	FALSE
2014	840	38.68613333	-27.32071667	TRUE	FALSE
2014	841	38.73256667	-27.36493333	TRUE	FALSE
2014	842	38.73828333	-27.36711667	TRUE	FALSE
2014	843	38.74508333	-27.36616667	TRUE	FALSE
2014	844	38.74971667	-27.36486667	TRUE	FALSE
2014	845	38.74953333	-27.36493333	TRUE	FALSE
2014	846	38.76098333	-27.36436667	TRUE	FALSE
2014	847	38.772	-27.35753333	TRUE	FALSE
2014	848	38.79071667	-27.32258333	TRUE	FALSE
2014	849	38.78923333	-27.30956667	TRUE	FALSE
2014	850	38.78926667	-27.3096	FALSE	TRUE
2014	851	38.78615	-27.29413333	TRUE	FALSE
2014	852	38.77153333	-27.28883333	TRUE	FALSE
2014	853	38.77475	-27.16788333	TRUE	FALSE
2014	854	38.74241667	-27.11185	TRUE	FALSE
2014	855	38.74861667	-27.12263333	TRUE	FALSE
2014	856	38.75673333	-27.1389	FALSE	FALSE
2014	857	38.76331667	-27.13501667	TRUE	FALSE
2014	858	38.76733333	-27.11583333	FALSE	FALSE
2014	859	39.43631667	-31.23123333	TRUE	FALSE
2014	860	39.4904	-31.18761667	FALSE	FALSE
2014	861	39.50803333	-31.20648333	FALSE	FALSE
2014	862	39.51168333	-31.20746667	TRUE	FALSE
2014	863	39.51168333	-31.20738333	FALSE	FALSE
2014	864	39.51241667	-31.20868333	FALSE	FALSE
2014	865	39.51276667	-31.20983333	FALSE	FALSE
2014	866	39.46156667	-31.15728333	TRUE	FALSE
2014	867	39.46013333	-31.15923333	TRUE	FALSE
2014	868	39.44596667	-31.25668333	FALSE	FALSE
2014	869	39.44581667	-31.25673333	TRUE	FALSE
2014	870	39.44436667	-31.25636667	TRUE	FALSE
2014	871	39.44073333	-31.25616667	FALSE	FALSE
2014	872	39.44443333	-31.25346667	TRUE	FALSE
2014	873	39.43451667	-31.25285	TRUE	FALSE
2014	874	39.4351	-31.25265	TRUE	FALSE
2014	875	39.4329	-31.25183333	TRUE	FALSE
2014	876	39.4324	-31.25433333	TRUE	FALSE
2014	877	39.39225	-31.2486	TRUE	FALSE
2014	878	39.4136	-31.25161667	TRUE	FALSE
2014	879	39.41395	-31.25143333	TRUE	FALSE
2014	880	39.41423333	-31.25251667	FALSE	FALSE
2014	881	39.41323333	-31.25161667	TRUE	FALSE
2014	882	39.41286667	-31.25011667	TRUE	FALSE
2014	883	39.41343333	-31.24565	FALSE	FALSE
2014	884	39.44771667	-31.13853333	TRUE	FALSE
2014	885	39.39256667	-31.23688333	FALSE	FALSE
2014	886	39.3844	-31.18785	TRUE	FALSE
2014	887	39.38251667	-31.18603333	TRUE	FALSE
2014	888	39.3778	-31.17998333	TRUE	FALSE
2014	889	39.37771667	-31.17523333	TRUE	FALSE
2014	890	39.37828333	-31.17458333	TRUE	FALSE
2014	891	39.37773333	-31.17376667	TRUE	FALSE
2014	892	39.38776667	-31.16813333	TRUE	FALSE
2014	893	39.38806667	-31.16713333	TRUE	FALSE
2014	894	39.40241667	-31.15693333	TRUE	FALSE
2014	895	39.40188333	-31.15716667	TRUE	FALSE
2014	896	39.40418333	-31.15353333	TRUE	FALSE
2014	897	39.68498333	-31.11115	FALSE	FALSE
2014	898	39.70886667	-31.09938333	FALSE	FALSE
2014	899	39.70703333	-31.0981	FALSE	FALSE
