# Supplementary material for: Pan-European study of genotypes and phenotypes in the Arabidopsis relative Cardamine hirsuta reveals how adaptation, demography, and development shape diversity patterns
Source: PLoS Biol. 2023 Jul 18;21(7):e3002191. doi: 10.1371/journal.pbio.3002191 (PMC10353826; doi:10.1371/journal.pbio.3002191)
Supplement: S8 Table — (XLSX) [file pbio.3002191.s014.xlsx]

## Sheet: Sheet1
S8 Table. Summary of Illumina read coverage for the 755 re-sequenced strains
Coverage	All reads	Aligned reads	Reads remaining after removing duplicates
min	9.83	9.73	7.19
1st quartile	16.53	16.36	14.8
median	20.28	19.92	17.64
3nd quartile	23.64	23.21	19.71
max	100.87	99.34	92.85
mean	20.41	20.09	17.7
