# Supplementary material for: Pan-European study of genotypes and phenotypes in the Arabidopsis relative Cardamine hirsuta reveals how adaptation, demography, and development shape diversity patterns
Source: PLoS Biol. 2023 Jul 18;21(7):e3002191. doi: 10.1371/journal.pbio.3002191 (PMC10353826; doi:10.1371/journal.pbio.3002191)
Supplement: S9 Table — (XLSX) [file pbio.3002191.s015.xlsx]

## Sheet: Sheet1
S9 Table. Positions for new assembled regions of the reference chromosome 8
Retained sequences	Original start	Original end	Comments	New start	New end
Region1	0	4396376		0	4396376
Region2	4396477	11354694	inverted	4396377	11354593
	11354695	13185789	Moved to chr.7
Region3	13185790	17382679		11354594	15551482
	16766317	17382679	Moved to chr.7
Region4	17443875	20642585		15551483	18750192
