# Supplementary material for: Pan-European study of genotypes and phenotypes in the Arabidopsis relative Cardamine hirsuta reveals how adaptation, demography, and development shape diversity patterns
Source: PLoS Biol. 2023 Jul 18;21(7):e3002191. doi: 10.1371/journal.pbio.3002191 (PMC10353826; doi:10.1371/journal.pbio.3002191)
Supplement: S10 Table — (XLSX) [file pbio.3002191.s016.xlsx]

## Sheet: Sheet1
S10 Table. C. hirsuta strains sequenced from the Azores arranged by island and sampling trip
year	season	Flores	Faial	Pico	São Jorge	Terceira	Graciosa	São Miguel	Santa Maria
2010	spring	8	22	20	12	11
2012	spring		25	17
2014	spring	12			10	20	5	13	15
2015	fall	49	12	18				15
