# Supplementary material for: Pan-European study of genotypes and phenotypes in the Arabidopsis relative Cardamine hirsuta reveals how adaptation, demography, and development shape diversity patterns
Source: PLoS Biol. 2023 Jul 18;21(7):e3002191. doi: 10.1371/journal.pbio.3002191 (PMC10353826; doi:10.1371/journal.pbio.3002191)
Supplement: S11 Table — (XLSX) [file pbio.3002191.s017.xlsx]

## Sheet: Sheet1
S11 Table. Primers used for selecting recombinant HIFs.
Forward primer	Reverse primer	Chr	Start	End	Markers
CAAACGTGGTACGTGAAACA	GGACTGTCCAAATCAAAGACAA	4	17503583	17503814	Indel
TTTGTGTGGCTATTTTTCCCTAA	CCCAAATTCTGATGCAAGGT	4	17527315	17527513	Indel
ACCTTGACTTATTTTTAATTGTTTGTC	ATGGACTTTTCGGACCCATA	4	17622435	17622617	Indel
AAGAGAAGCTCACGAAGAGCA	GGGTTTTAGGATTTCGAGGTTT	4	17631452	17631661	AluI
CACGCTGAGATGCTGAGAAG	CGTGATCATAATGCGTTTGG	4	17955784	17956039	Indel
ACTAGGCGTTCGTTGTCTGG	ATGTAGAGCCGCTTGGTTGT	4	18092656	18092675	Indel
CATGGCAGGAATTTCGTTTC	TCCCTGGGACTACAAATAAAGAA	4	18389159	18389410	Indel
CGCGCTTGTTGAAAGTGATA	AAAACATACATACCGCATCAAGG	4	18435076	18435372	Indel
GGATGAAAAGAAACACGTTTGA	GACAAAATCGAAGCGGGATA	4	18747679	18747944	Indel
GGAGACAAAACGGAACAAGC	AGTTTCCATGCACGACCTCT	4	18758832	18759043	MseI/indel
