# Supplementary material for: Pan-European study of genotypes and phenotypes in the Arabidopsis relative Cardamine hirsuta reveals how adaptation, demography, and development shape diversity patterns
Source: PLoS Biol. 2023 Jul 18;21(7):e3002191. doi: 10.1371/journal.pbio.3002191 (PMC10353826; doi:10.1371/journal.pbio.3002191)
Supplement: S12 Table — (XLSX) [file pbio.3002191.s018.xlsx]

## Sheet: Sheet1
S12 Table. Primers and classes of markers used for developing ILs.
Forward primer	Reverse primer	Chr	Start	End	Marker
AATATGATTAAATTTCGATTACGGTTG	AATGTTAAAAACTCATTGCTAAATCG	4	13074202	13074416	Indel
TCTCAACGGAATCATTACCAGA	GAAAGGGACACACCTTTGGA	4	13147569	13147590	Indel
CAAACGTGGTACGTGAAACA	GGACTGTCCAAATCAAAGACAA	4	17503583	17503814	Indel
GAACGGAGGAAAACCTGAAA	CAAACTTGACCAAATTGAACCA	4	17598946	17599151	Indel
TGCTGACATCATTGGTTGGT	CTCGGCTATTGTCACAACGA	4	19361583	19361971	Indel
