# Supplementary material for: Pan-European study of genotypes and phenotypes in the Arabidopsis relative Cardamine hirsuta reveals how adaptation, demography, and development shape diversity patterns
Source: PLoS Biol. 2023 Jul 18;21(7):e3002191. doi: 10.1371/journal.pbio.3002191 (PMC10353826; doi:10.1371/journal.pbio.3002191)
Supplement: S13 Table — (XLSX) [file pbio.3002191.s019.xlsx]

## Sheet: Sheet1
S13 Table. Primers used for fine-mapping QTL LLN4_2.
Forward	Reverse	Chr	Start	End	Property
CCGTCCGAATGACACGTGGAATCC	GAAGTGGAGCATGAAGCTAGGG	4	20570311	20570455	HhaI
GTTGAGGGACACGTGGACGTG	CAATTTAGGTTAGTAGATTTTATGC	4	20573335	20573479	indel
CATGTAAACGGCAAATCATCCAAGCCC	GACACAGAAAAATATCCATTATGGGGG	4	20611439	20611555	MboI
GCTAAGAGAAGTAGCAGCACTCGAGATTTA	GCATGGATGTAGATTCTAGAAATACGACGAG	4	20619005	20619121	AluI
